# Supplementary material for: ChatGPT-4o can serve as the second rater for data extraction in systematic reviews
Source: PLoS One. 2025 Jan 7;20(1):e0313401. doi: 10.1371/journal.pone.0313401 (PMC11706374; doi:10.1371/journal.pone.0313401)
Supplement: S1 Dataset — Full data extraction in ChatGPT-4o and evaluation of responses compared to the reference standard. (XLSX) [file pone.0313401.s002.xlsx]

## Sheet: Data extraction
Study ID	Title	Lead author:	Publication year:	Authors:	Title of the study:	Protocol registry:	Protocol registry number:	Publication type	Publication year:_1	Year(s) of study:	Country of study:	Funding source of study:	Type of study	Primary aim of study:	- if other, elaborate:_3	Primary aim of the study, citation from study:	Which criteria for participation were stated in the study?	In- and exclusion criteria, citation from study	Participant setting:	Participant setting, citation from study:	Participant health status:	Participant health status, citation from study:	Age of participants included:	Age of participants, citation from the study:	Gender distribution:	Gender distribution, citation from the study:	Fall history of the participants in the study:	Previous fallers, citation from the study:	Number of participants randomized:	Number of participants in intervention group:	Number of participants in comparator group:	Number of participants, citation from the study:	Number of drop-outs after randomization:	Number of drop-outs in intervention group:	Number of drop-outs in comparator group	Number of drop-outs, citation from the study	Describe the Perturbations-based balance training (PBT) intervention used:	Description of the intervention, citation from the study:	If yes, describe the additional exercise, citation from the text:	Intervention setting:	If other, elaborate:.1	Supervised training?	Duration of each training session (report in minutes):	Training sessions per week (Nr. of sessions):	Duration of intervention (Report in weeks):	Total number of sessions (Nr. of sessions):	Intervention training dose, citation from the study:	Description of comparator:	Description of comparator, citation from the study:
Allin 2020	Perturbation-based balance training targeting both slip- and trip-induced falls among older adults: a randomized controlled trial	Leigh J. Allin	2020	Leigh J. Allin, P. Gunnar Brolinson, Briana M. Beach, Sunwook Kim, Maury A. Nussbaum, Karen A. Roberto, Michael L. Madigan	Perturbation-based balance training targeting both slip- and trip-induced falls among older adults: a randomized controlled trial	- Virginia Tech Institutional Review Board - clinicaltrials.gov	NCT04308239	Journal article	2020	November 2018 - June 2019	USA	Edward Via College of Osteopathic Medicine (Blacksburg, Virginia, USA), Research Eureka Accelerator Program.	Individually randomized, controlled trial	Other: The effect on falls and effect on factors of reactive balance		"The goal of this randomized controlled trial was to evaluate the effects of PBT targeting slipping and tripping on laboratory-induced slips and trips."	Inclusion criteria: - community-dwelling older adults - aged 61 or older Exclusion criteria: - smokers - patients in active physical therapy - had a self-reported fragility fracture within the last 10 years - had an acute lower extremity injury within the last 3 months - had lower extremity surgery within the last 6 months - had an ankle arthroplasty - had a knee or hip arthroplasty within the la…	"Participants were initially screened by phone to exclude those who: 1) smoked, 2) were in physical therapy, 3) had a self-reported fragility fracture within the last 10 years, 4) had an acute lower extremity injury within the last 3 months, 5) had lower extremity surgery within the last 6 months, 6) had an ankle arthroplasty, or 7) had a knee or hip arthroplasty within the last 12 months. Par- t…	Community-dwelling	"Participants were 34 community-dwelling adults (61â€“75 years, 19 female) recruited from the university and local community."	Healthy		Range: 61â€“75 years	"Participants were 34 community-dwelling adults (61â€“75 years), 19 female."	M:F 15:19 Female: 19 (55.8%)	"Participants were 34 community-dwelling adults (61â€“75years, 19 female)."	Slip group: Baseline: 0 (0%) Post-Control: 0 (0%) Post-PBT: 1 (9%) Trip group: Baseline: 2 (12%) Post-Control: 0 (0%) Post-PBT: 1 (13%)	Table 1. Table 4.	34	20	14	Fig. 1	3	1	2	Fig. 1	Movable platform and trip board training - baseline assessment session: exposed unexpected laboratory trip or slip - 1 week later: four sessions of intervention, scheduled twice a week for 2 weeks - 1 week after completion post-intervention assessment: participants were exposed to the other perturbation (slip or trip) that they did not experience during the baseline assessment.	"During a baseline assessment session, participants were exposed to an unexpected laboratory induced slip or trip based upon random assignment. Starting approximately 1 week later, participants completed four sessions of their assigned intervention with these sessions scheduled twice a week for 2 weeks. The post-intervention assessment occurred the following week during which participants were ex…	Otago exercise program for control group only.	Other	research lab of University	Yes	approximately 0.5 to 1.0 hour, with an active training time for each participant of approximately 30 minutes.	2	2	4	"Both PBT and control interventions involved four training sessions conducted twice per week for 2 weeks and in groups of 1â€“2 participants. Each session lasted approximately 0.5 to 1.0 h with an active training time for each participant of approximately 30 min."	Usual training: the comparator in this study was a control group that received general balance exercises adapted from the Otago Exercise program	"The control intervention involved general balance exercises adapted from the Otago Exercise program [30], which has been shown to reduce fall risk among community-dwelling older adults [30]. We chose Otago, rather than another or no control intervention, to increase the level of evidence required to demonstrate efficacy, and because, similar to the PBT employed here, it was designed to be perfor…
Aviles 2019	Comparison of Treadmill Trip-Like Training Versus Tai Chi to Improve Reactive Balance Among Independent Older Adult Residents of Senior Housing: A Pilot Controlled Trial	Aviles	2019	Jessica Aviles, Leigh J. Allin, Neil B. Alexander, Jennifer Van Mullekom, Maury A. Nussbaum, and Michael L. Madigan	Comparison of Treadmill Trip-Like Training Versus Tai Chi to Improve Reactive Balance Among Independent Older Adult Residents of Senior Housing: A Pilot Controlled Trial	clinicaltrials.gov	NCT02551666	Journal article	2019	September 2015 to July 2017	USA	1. National Institutes of Health 2. National Science Foundation 3. Office of Research and Development of the Department of Veterans Affairs 4. Michigan Institute for Clinical and Health Research	Individually randomized, controlled trial	The effect on fall-related risk factors		To compare the efficacy of treadmill-based reactive balance training versus Tai Chi performed at, and among independent residents of, older adult senior housing.	Inclusion criteria: - over 70 years old and independent life in senior housing - no walking aids required - bone mineral density of the proximalhip of t â‰¥ âˆ’2.0 (obtained by DEXA) score min 24 on the standardized mini-mental state exam - must not perform more than 150 min/wk of moderate to vigorous aerobic activity - not have participated in Tai Chi classes." Exclusion criteria: - major cardio…	"Inclusion criteria required participants to: (a) be at least 70 years old and independent residents of senior housing facilities; (b) walk without the aid of an assistive device; (c) have a bone mineral density of the proximal hip of t â‰¥ âˆ’2.0, obtained from Dual Energy X-ray Absorptiometry (Hologic, Inc., Hologic Discovery W QDR series, Waltham, MA); (d) score at least 24 on the standardized…	Protected housing	"independent residents of senior housing facilities"	Healthy	Inclusion criteria required participants to: (a) be at least 70 years old and independent residents of senior housing facilities; (b) walk without the aid of an assistive device; (c) have a bone mineral density of the proximal hip of t â‰¥ âˆ’2.0, obtained from Dual Energy X-ray Absorptiometry (Hologic, Inc., Hologic Discovery W QDR series, Waltham, MA); (d) score at least 24 on the standardized …	RBT group - 80.9 (6.2) TaiChi group- 82.6 (4.5)	Table 1.	RBT group - 13F/19 (68.4%) TaiChi group- 11F/16 (68.7%)	Table 1	Past year RBT group - 5.3% TaiChi group- 31.3%		35	19	16	"The remaining 35 independent-living residents were allocated to either RBT or Tai Chi according to the minimization scheme."	4	3	1	"Three RBT participants discontinued the study during the training (two of these due to medical conditions unrelated to the study). Because recruitment occurred in stages as additional retirement communities participated in the study, and because these three participants discontinued training in the middle third of our recruitment period, these participants who discontinued were removed from the …	Specialized treadmill	"This RBT is a form of taskspecific, perturbation-based balance training involving trip-like perturbations on a modified treadmill." "Each RBT session involved one participant at a time, and up to 40 treadmill perturbations with rest breaks every 10 perturbations. Perturbations were similar to those during reactive balance tests, with perturbations varying in speed from 0.5 to 2.4 mph for backwar…		Senior activity center/Health center		Yes	30	3	4	12	Both RBT and Tai Chi interventions involved twelve 30-minute ses- sions, scheduled three times per week for 4 weeks. Participants were required to complete at least nine sessions (75% of the total 12) to be considered to be adherent to the protocol; mean RBT and Tai Chi attendance was 91% and 94%, respectively. Sixteen of 19 participants who were placed in RBT, and all 16 in the Tai Chi, met the …	Tai Chi	Each Tai Chi session was led by an instructor with experience in leading community-based Tai Chi for older adults, used 12 unique sequences from the Yang Short Form, and was conducted in groups of a mean size of 5.3 participants.
Bhatt 2021	Perturbation Training for Fall-Risk Reduction in Healthy Older Adults: Interference and Generalization to Opposing Novel Perturbations Post Intervention	Tanvi Bhatt	2021	Tanvi Bhatt, Yiru Wang, Shuaijie Wang, Lakshmi Kannan	Perturbation Training for Fall-Risk Reduction in Healthy Older Adults: Interference and Generalization to Opposing Novel Perturbations Post Intervention	ClinicalTrials.gov	NCT03199729	Journal article	2021		USA	National Institutes on Aging [RO1-AG050672]	Individually randomized, controlled trial	Other	Effect on falls and effects on fall-related risk factors (reactive balance)	"The aim of this study was thus to determine the effects of perturbation-specific training (slip-only or trip-only) in inducing interference or generalization within proactive (feedforward) and reactive (feedback) mechanisms for the control of stability and limb support, the two likely essential defense elements against falls in older adults."	Inclusion criteria: - older adults aged >60 years old - pass calcaneal ultrasound screening (T score >âˆ’2.0) (Thompson et al., 1998) - pass a cognitive test [>25 on the Folstein Mini-Mental Status Exam (MMSE)] - passed a mobility test [Timed-Up-Go (TUG) score < 13.5 s] - passed monofilament foot sensation test (able to detect the Weinstein 5.07 monofilament at all nine locations of both feet) Ex…	"Three hundred and five older adults (>60 years) were initially screened to pass a descriptive questionnaire without the self-reported recent (<6 months) neurological, musculoskeletal, or systematic disorders. Two hundred and forty-one qualified older adults were then screened onsite to pass a cognitive test [>25 on the Folstein Mini-Mental Status Exam (MMSE)] (Mf et al., 1975), a calcaneal ultra…	Community-dwelling	"One hundred and sixty-five qualified community-dwelling healthy older adults (69.6 Â± 6.4 years) were finally included in the study."	Healthy	"One hundred and sixty-five qualified community- dwelling healthy older adults (69.6 Â± 6.4 years) were finally included in the study."	Overall: 69.6 Â± 6.4 years Slip-training group (St): 69.6 Â± 6.8 Trip-training group (Tt): 69.9 Â± 6.2 Control group: 69.9 Â± 6.2	Table 1. "One hundred and sixty-five qualified community-dwelling healthy older adults (69.6 Â± 6.4 years) were finally included in the study."	N/A		N/A		165 Number unclear as abstract states 169 (page 1) but under Material and Methods - Participants it is stated one hundred and sixty-five qualified community- dwelling healthy older adults	Slip=67 Trip=67	Control =31	"slip-perturbation training group (St, n = 67), trip-perturbation training group (Tt, n = 67), and control group (Ctrl: n = 31) with a 2:2:1 allocation."	N/A (possibly 4 dropouts, though not clear from text).				Slip group : Slip perturbations were induced by the sudden release of a pair of low-friction, movable platforms on sliding tracks mounted to supporting frames. The two platforms were embedded in the middle of the left and right sides of the 7-m walkway. Trip group : This would guarantee that all slips occurred at the beginning of the double-stance phase (Figures 2A,B). Trip perturbations were ind…	"Group St received 24 repetitive slip perturbations, Group Tt received 24 repetitive trip perturbations, and Group Ctrl received no training but only walking trials. Post-training walking trials were studied to show proactive (feedforward) control. Post-training perturbation trials were studied to indicate reactive (feedback) control." "Slip perturbations were induced by the sudden release of a p…		University		Yes	N/A	1	1	1		Group Ctrl: - received no training but only walking trials. - after a 30-min break, all groups received three unperturbed post-perturbation walking trials (PW). Then, Group Ctrl experienced these two perturbations in random order.
Liu 2015	Comparison of Slip Training in VR Environment And on Moveable Platform	Jian Liu	2015	Jian Liu, Thurmon E. Lockhart, Prakriti Parijat, James D. McIntosh, Yi-Po Chiu	Comparison of slip training in VR environment and movable platform	Institutional Review Board (IRB)	N/A	Journal article	2015	N/A	USA	- NSF (grant #CBET-0756058) - NIOSH (grant #CDC/NIOSH-R01-OH009222) - L30 AG022963-04/NIH HHS/United States	Individually randomized, controlled trial	The effect on falls		"The objective of this study was to compare the efficacy of two different slip training modality (moveable platform and virtual reality) in reducing fall frequency and improving reactive recovery in older adults. Thirty-six healthy older adults were involved in a laboratory study, and were equally divided into the control group, the moveable platform training (MPT) group, and the virtual reality …	Inclusion criteria: - healthy older adults - 65 years old or above	"Thirty-six healthy older adults (> 65 years, 18males and 18 females), were recruited for the study."	Not clear		Healthy	"Thirty-six healthy older adults (> 65 years, 18males and 18 females), were recruited for the study (Table 1)."	MPT group: 71.24 (6.82) Control group: 74.18 (5.82)	Table 1.	Overall: M:F 18:18 Female 18 (50%) MPT group: M/F=9/9 Control group: M/F=9/9	Thirty-six healthy older adults (> 65 years, 18males and 18 females), were recruited for the study (Table 1).	N/A	N/A	36	12 in MPT group	12						Movable Platform training was conducted by induced slips using a custom built sliding device, where slips were induced by a computer-controlled program. Virtual reality training was conducted on an instrumented treadmill, with a head mounted display that was used to render the virtual reality scene. The virtual slip consisted of perturbations (tilts) in the pitch plane of the VR scene at random i…	MPT: "The moveable platform training was conducted by inducing slips using a custom built sliding device consisting of a low friction, motorized moveable platform (40x120cm). Slips were induced by a computer-controlled program that moves the platform after the heel contact of the slipping foot, when the vertical ground reaction force of the trailing limb drops below a threshold (i.e., 40% of body…		Not disclosed		Unclear		1 - training acquisition consisted of a singular scheduled training	training acquisition consisted of a singular scheduled training	3	"The experiments were divided into three sessions: baseline measure, training acquisition, and transfer training, on three separate days. During the first session, all participants underwent a slip trial on a slippery floor surface as a baseline measure. After two weeks, the training groups performed the slip training and the control group performed normal walking trials. During the third session…
Liu 2021	The retention of fall-resisting behavior derived from treadmill slip-perturbation training in community-dwelling older adults	Xuan Liu	2020	Xuan Liu, Tanvi Bhatt, Yiru Wang, Shuaijie Wang, Anna Lee, Yi-Chung Pai	The retention of fall-resisting behavior derived from treadmill slip-perturbation training in community-dwelling older adults	N/A	N/A	Journal article	2020	"The study was conducted over two different periods of time. The first period was from 2006 to 2009, during which 87 older adults were recruited and assessed for eligibility. The second period was from 2014 to 2016, during which 166 older adults were recruited and assessed for eligibility."	USA	National Institutes of Health (R01-AG029616 to YC (Clive) Pai and R01-AG044364 to Tanvi Bhatt and YC (Clive) Pai).	Individually randomized, controlled trial	The effect on falls		"The purpose of this study was to determine whether and to what extent the immediate generalization of treadmill slip-perturbation training could be retained over 6 months to resist overground slip-induced falls."	Inclusion criteria: - community-dwelling older adults - aged 65 years or older - passed a cognition and memory test (Folstein Mini Mental Status Exam score > 25) - passed a mobility test [> 13.5 s on the Timed-Up-and-Go test (TUG)] - passed calcaneal ultrasound screening (T score > âˆ’ 1.5) Exclusion criteria: - neurological, musculoskeletal, and cardiopulmonary disorders - use of recreational dr…	"Community-dwelling older adults (â‰¥ 65 years) initially recruited from exercise or community centers, independent senior living facilities, the Aging Research Registry of the Buehler Center on Aging at Northwestern University, and affiliates of the City of Chicago Department on Aging were prescreened to exclude significant health conditions (e.g., neurological, musculoskeletal, and cardiopulmon…	Community-dwelling	Community-dwelling older adults (â‰¥ 65 years) initially recruited from exercise or community centers, independent senior living facilities, the Aging Research Registry of the Buehler Center on Aging at Northwestern University, and affiliates of the City of Chicago Depart- ment on Aging were prescreened to exclude significant health conditions (e.g., neurological, musculoskeletal, and cardiopulmo…	Healthy	Community-dwelling older adults (â‰¥ 65 years) initially recruited from exercise or community centers, independent senior living facilities, the Aging Research Registry of the Buehler Center on Aging at Northwestern University, and affiliates of the City of Chicago Depart- ment on Aging were prescreened to exclude significant health conditions (e.g., neurological, musculoskeletal, and cardiopulmo…	Treadmill control = 73.0 (6.1) PBT treadmill= 72.9 (6.6) Overground control= 74.4 (5.8) PBT Overground= 72.8 (6.0)	Table 1	females n(%) Treadmill control = 34(67%) PBT treadmill= 36(68%) Overground control= 22(88%) PBT Overground= 13(57%)	Table 1	N/A		224	PBT treadmill= 73 PBT Overground= 39	Treadmill control = 73 Overground control= 39	figure 1	70	34	36	Fig 1.	PBT treadmill= Treadmill with 40 slips PBT Overground= Overground with 24 slips	Group Tt received 40 treadmill slip trials which were higher than the dosage in Ot. Group Ot experienced 23 overground slip trials as practice before the 24th slip represented the initial post-training test.		Not disclosed		Yes	30	- singular training session	- singular training session	1	"Group Tt received 40 treadmill (TM) slip trials (30 min in the duration)" "Group Ot experienced 23 overground slip trials as practice before the 24th slip represented as the post-training test (initial slip)."	Treadmill group control: usual treatment - Tc group walked on the treadmill for 30 min (same duration with Tt group) as practice. Overground group control: no treatment - Oc group received the post training test without practice or training.	"Group Tc walked onthe treadmill for 30 min (same duration with Tt) as practice." "Group Oc directly received the post-training test without practice."
Lurie 2020	Surface Perturbation Training to Prevent Falls in Older Adults: A Highly Pragmatic, Randomized Controlled Trial	Jon D. Lurie	2020	Jon D. Lurie, Alexandra B. Zagaria, Lisa Ellis, Dawna Pidgeon, Kathleen M. Gill-Body, Christina Burke, Kurt Armbrust, Sharil Cass, Kevin F. Spratt, Christine M. McDonough	Surface Perturbation Training to Prevent Falls in Older Adults: A Highly Pragmatic, Randomized Controlled Trial	ClinicalTrials.gov	NCT01006967	Journal article	2020	April 2010 - July 2015 (includin follow up)	USA	Agency for Healthcare Research and Quality (grant no. R01HS018459).	Individually randomized, controlled trial	The effect on falls	[]	"The authors sought to compare the effectiveness of adding a component of surface perturbation training to usual gait/balance training for reducing falls and fall-related injury in high-risk older adults referred to physical therapy"	Inclusion criteria: - aged 65 years or older - referred for gait/balance physical therapy - participants needed one of the following fall risk factors: âˆ™fall in last year TUG > 13.5 seconds; or âˆ™DGI â‰¤ 19/24; or âˆ™BBS < 50/56; or âˆ™ABC < 67% - for patients with Parkinsonâ€™s disease, the thresholds differed (TUGâ‰¥ 8 seconds, DGI â‰¤ 22/24, or BBS < 54/56) due to the lower sensitivity of t…	"All patients aged 65 years or older referred for gait/balance physical therapy at participating sites were considered for the study. Patients underwent a baseline fall risk assessment and comprehensive examination by the therapist to determine study eligibility and collect baseline data. To be eligible, participants needed one of the following fall risk factors: fall in last year TUG > 13.5 seco…	Other: Community-dwelling referred for gait/balance physical therapy	This pragmatic trial purposefully included a diverse clinical population of elders at risk for falls. All patients aged 65 years or older referred for gait/balance physical therapy at participating sites were considered for the study. Patients underwent a baseline fall risk assessment and comprehensive examination by the therapist to determine study eligibility and collect baseline data. To be el…	High risk	"referred for gait/balance physical therapy at participating sites" "to be eligible, participants needed one of the following fall risk factors."	Intervention group: 78 (65-96) Control group: 78 (65-95)	Table 1.	Intervention group: 110 female (47%) Control group: 110 female (47%)	Table 1.	Intervention group: Fall past 3 months: 136 (54%) Fall past year: 179 (71%) Control group: Fall past 3 months: 130 (51%) Fall past year: 169 (67%)	Table 1. "over two-thirds had experienced a fall in the prior year, over one-half in the prior 3 months"	506	253	253	Table 1. "Of 1507 patients screened, 898 (60%) were eligible. Of these, 291 did not want to participate in a research study, 55 had a strong preference for 1 of the 2 treatments, and 91 reported other reasons for not participating; 506 (56%) were randomized: 253 to perturbation training and 253 to usual treatment."	129	66	63	Figure 1	surface perturbation training session consisted of sequential postural disturbances delivered when standing or walking while harnessed on the ActiveStep. Perturbations typically occurred in both forward (trip) and backward (slip) directions, with occasional use of sideways perturbations in individual cases.	"surface perturbation training session consisted of sequential postural disturbances delivered when standing or walking while harnessed on the ActiveStep. The ActiveStep provides 5 levels of perturbations that vary from slower, lower magnitude surface displacements. Perturbations typically occurred in both forward (trip) and backward (slip) directions, with occasional use of sideways perturbation…	All participants received some common interventions including strengthening and flexibility exercises, static and dynamic balance exercises, mobility training, patient education, and home exercise programs. Home exercises were typically recommended to be done 4 to 5 times/wk or on days the patient did not attend physical therapist clinic.	Other	outpatient physical therapy clinics	Yes	15 min perturbations (45 min total training time)	2-3 sessions per week - varied based on individual patient need	4 to 6 weeks - varied based on individual patient need	- varied based on individual patient need	"perturbation training typically lasted for about 15 minutes of the treatment session; other components were adjusted to keep overall session times similar between groups." "The typical course of treatment was 2 to 3 sessions per week for 4 to 6 weeks but varied based on individual patient need; typical session duration was 45 minutes."	The usual treatment group received the usual gait/balance intervention. - all participants received some common interventions including strengthening and flexibility exercises, static and dynamic balance exercises, mobility training, patient education, and home exercise programs. - home exercises were typically recommended to be done 4 to 5 times/wk or on days the patient did not attend physical …	"The usual treatment group received the usual gait/balance intervention provided to patients at their clinics. All participants received some common interventions including strengthening and flexibility exercises, static and dynamic balance exercises, mobility training, patient education, and home exercise programs. Home exercises were typically recommended to be done 4 to 5 times/wk or on days t…
Nørgaard 2023	Effect of Treadmill Perturbation-Based Balance Training on Fall Rates in Community-Dwelling Older Adults: A Randomized Clinical Trial	Jens Eg NÃ¸rgaard	2023	Jens Eg NÃ¸rgaard; Stig Andersen; Jesper Ryg; Andrew James Thomas Stevenson; Jane Andreasen; Anderson Souza Oliveira; Mathias Brix Danielsen; Martin Gronbech Jorgensen.	Effect of Treadmill Perturbation-Based Balance Training on Fall Rates in Community-Dwelling Older Adults A Randomized Clinical Trial	ClinicalTrials.gov	NCT04733222	Journal article	2023	March 2021- December 2022	Denmark	Grants from the Department of Geriatric Medicine, Aalborg University Hospital; Department of Clinical Medicine, Aalborg University; and Aalborg Municipality	Individually randomized, controlled trial	The effect on falls		Therefore, this randomized clinical trial (RCT) aimed to evaluate the effects of a 4-session treadmill PBT intervention compared with regular treadmill walking on daily-life fall rates among community-dwelling older adults.	Inclusion criteria: - 65 years or older - community dwelling - able to walk without a walking aid Exclusion criteria: - orthopedic surgery within the past 12 months - osteoporosis or osteoporosis-related fractures (low-impact hip, spine, or wrist fracture) - progressive neurological disease (eg, Parkinson or multiple sclerosis) - had an unstable medical condition that prevented safe participation…	"Eligible individuals were 65 years or older, community dwelling, and able to walk without a walking aid. Individuals were excluded if they (1) had any of the following self-reported conditions: orthopedic surgery within the past 12 months, osteoporosis or osteoporosis-related fractures (low-impact hip, spine, or wrist fracture), or progressive neurological disease (eg, Parkinson or multiple scle…	Community-dwelling	Individuals were recruited through radio and television advertisements and snowball sampling from March through November 2021. Eligible individuals were 65 years or older, community dwelling, and able to walk without a walking aid.	Healthy		Overall: mean [SD] age, 72 [5] years Intervention group: 72.7 (4.7) Control group: 72.0 (4.7)	"Of the 199 individuals screened for eligibility, 140 were included (mean [SD] age, 72 [5] years; 79 females [56%] and 61 males [44%]) and randomized to either the PBT or control group." Table 1.	Overall: 79 females [56%], 61 males [44%] Intervention group: 41 females [59%], 29 males [41%] Control group: 38 females [54%], 32 males [46%]	"Of the 199 individuals screened for eligibility, 140 were included (mean [SD] age, 72 [5] years; 79 females [56%] and 61 males [44%]) and randomized to either the PBT or control group." Table 1.	Overall: fifty-seven participants (41%) had a fall in the past 12 months before study enrollment. Intervention group: 28 Control group: 29	"Fifty-seven participants (41%) had a fall in the past 12 months before study enrollment." Table 1.	140	70	70	Figure 1. "Of the 199 individuals screened for eligibility, 140 were included."				FIgure 1.	The PBT intervention used in the study consisted of 4 sessions lasting approximately 20 minutes each, delivered on a uniformly moving treadmill with no lateral rails (Split 70/157/ASK; Woodway). A safety harness prevented participants from falling to the ground if they could not regain balance after a perturbation. Participants experienced only slips in the first session, only trips in the second…	"Each of the 4 PBT sessions lasted approximately 20 minutes and consisted of 40 perturbations (20 to each leg) delivered on a uniformly moving treadmill with no lateral rails (Split 70/157/ASK; Woodway)." "Each of the 4 PBT sessions lasted approximately 20 minutes and consisted of 40 perturbations (20 to each leg) delivered on a uniformly moving treadmill with no lateral rails (Split 70/157/ASK; …		University	Lab	Yes	20	variable: 1st week- 2 2nd week- 1 26th week- 1 "The 3 initial training sessions were completed within the first week, whereas the fourth session was performed after 6 month"	26	4	"Participants who were randomized to the intervention group underwent four 20-minute sessions of PBT, including 40 slip, trip, or mixed slip and trip perturbations. Participants who were randomized to the control group performed four 20-minute sessions of treadmill walking at their preferred speed. The 3 initial training sessions were completed within the first week, whereas the fourth session wa…	usual treatment: Treadmill walking training	"In each of the 4 treadmill walking training sessions, the control participants performed 20 minutes of treadmill walking at their preferred walking speed. The duration of these walks matched the PBT group's time on the treadmill."
Okubo 2019	Effect of Reactive Balance Training Involving Repeated Slips and Trips on Balance Recovery Among Older Adults: A Blinded Randomized Controlled Trial	Yoshiro Okubo	2019	Yoshiro Okubo, Daina L Sturnieks, Matthew A Brodie, Lionne Duran, and Stephen R Lord	Effect of Reactive Balance Training Involving Repeated Slips and Trips on Balance Recovery Among Older Adults: A Blinded Randomized Controlled Trial	Australian New Zealand Clinical Trials Registry	ACTRN12617000564358	Journal article	2019	April 2017 - January 2018	Australia	National Health and Medical Research Council (NHMRC) Program Grant (no. 1055084) - Meiji Yasuda Life Foundation of Health and Welfare, Research Grant for Young Researchers. - Y.O. was supported by a Japan Society for the Promotion of Science fellowship. - D.L.S. was supported by a PB Foundation fellowship. - S.R.L. holds an NHMRC research fellowship	Individually randomized, controlled trial	Other	Effect on falls and on fall-related risk factors	"The primary aim of this randomized control trial was to test the hypothesis that a reactive balance training program comprising three 40 minutes sessions using slips and trips would reduce perturbation-induced falls in older adults. The secondary aims were to examine (a) how reactive balance training effects balance recovery kinematics, (b) if any improvements might be related to changes in sens…	Inclusion: - aged 65â€“90 years - living independently in the community - exercising for at least 90 minutes per week in the past 3 months - able to walk for 20 minutes without an aid. Exclusion: - osteoporosis - neurological impairments - history of fractures in the past 3 years - joint replacement in the past 12 months	"Eligible participants were aged 65â€“90 years, living independently in the community, exercising for at least 90 minutes per week in the past 3 months and able to walk for 20 minutes without an aid. Exclusion criteria included osteoporosis, neurological impairments, a history of fractures in the past 3 years, or joint replacement in the past 12 months."	Community-dwelling	"living independently in the community"	Healthy	"Eligible participants were aged 65â€“90 years, living independently in the community, exercising for at least 90 minutes per week in the past 3 months and able to walk for 20 minutes without an aid. Exclusion criteria included osteoporosis, neurological impairments, a history of fractures in the past 3 years, or joint replacement in the past 12 months."	PBT group: 73.3 Â± 5.9 Control group: 70.8 Â± 4.9	Table 1.	Female n (%) PBT= 13 (59%) Control= 12 (55%)	Table 1			44	22	22	Fig. 1	3	3	0	Fig. 1 "Three intervention participants withdrew from the study because of groin muscle strain, foot pain, and anxiety during the training (dropout rate: 13.6%)."	the intervention group received reactive balance training comprising repeated exposure to trips and slips in three 40 minutes sessions (120 minutes in total) - session 1 trained recovery from trips (Ã—20), Session 2 trained recovery from slips (Ã—20), and Session 3 trained recovery from a mix of trips (Ã—10) and slips (Ã—10) - participants were asked to walk at their usual pace (ie, expecting no …	"The intervention group received reactive balance training comprising repeated exposure to trips and slips in three 40 minutes sessions (120 minutes in total). Session 1 trained recovery from trips (Ã—20), Session 2 trained recovery from slips (Ã—20), and Session 3 trained recovery from a mix of trips (Ã—10) and slips (Ã—10). Within each session, all participants underwent six subsessions with in…		University		Yes	40	3	2 days	3	"The intervention group received reactive balance training comprising repeated exposure to trips and slips in three 40 minutes sessions (120 minutes in total)."	The control group undertook sham â€œtarget step trainingâ€ on the same walkway without perturbations	"The control group undertook sham â€œtarget step trainingâ€ on the same walkway without perturbations. This involved practice of walking while wearing the harness, stepping on the target tiles, with the accompaniment of music with a beat reflecting the desired cadence. The sham training dose (30 trials in one 40 minutes session) was selected to ensure that interest in the less challenging sham t…
Pai 2014	Perturbation training can reduce community-dwelling older adults' annual fall risk: a randomized controlled trial	Yi-Chung Pai	2014	Yi-Chung Pai, Tanvi Bhatt, Feng Yang, Edward Wang	Perturbation Training Can Reduce Community-Dwelling Older Adultsâ€™ Annual Fall Risk: A Randomized Controlled Trial			Journal article	2014		USA	National Institutes of Health (2R01-AG16727, R01-AG029616 to Y.-C.P.).	Individually randomized, controlled trial	The effect on falls		"The purpose of this study was to determine to what degree such perturbation training translated to the reduction of older adultsâ€™ annual falls risk in their everyday living."	Inclusion criteria: - 65 years or older - no prior experience of any perturbation training - passed a cognition and memory test (>25 on the Folstein Mini Mental Status Exam) - passed a calcaneal ultrasound screening (T score > âˆ’1.5) (21) - passed mobility test (Timed Up and Go score < 13.5 seconds) Exclusion criteria: - any neurological, musculoskeletal, and cardiopulmonary conditions	"All consented participants no prior experience of any perturbation training. They completed a questionnaire for information on any neurological, musculoskeletal, and cardiopulmonary conditions. They were required to pass a cognition and memory test (>25 on the Folstein Mini Mental Status Exam) (20), a calcaneal ultrasound screening (T score > âˆ’1.5) (21), and a mobility test (Timed Up and Go sc…	Community-dwelling		Healthy		Intervention group: 72.0Â±5.5 Control group: 73.7Â±5.3	Table 1.	Intervention group: male 23 (34.3%) Control group: male 16 (21.3%)	Table 1.	History of falls: Intervention group: 23 (34.3%) Control group: 29 (38.7%)	Table 1.	212	109	103	"Of 269 older adults (â‰¥65 years) recruited from communities around the Greater Chicago Area, 51 participants did not continue due to poor bone density, five due to poor mobility, and one due to poor cognition/memory. The remaining 212 were randomly assigned to one of the two groups	70	42	28	"After the initial session, 42 participants from the training group and 28 from the control group failed to complete the entire falls monitoring program and were considered dropout based on our study protocol." Figure 3.	Movable surface- 24 unannounced repeated slips	"designed a randomized controlled trial to compare effects from systematic perturbation training (repeated slips) with those from merely an occasional (single) slip. Based on this design, all participants were randomly assigned to receive either 24 repeated slips (training group) or only a single slip (control group) in an identical protective laboratory settings. Their history of falls in the pr…		Not disclosed		Yes		- singular training session	- singular training session	1		single training session with one single slip	"only a single slip (control group) in an identical protective laboratory settings"
Wang 2019	Can treadmill-slip perturbation training reduce immediate risk of over-ground-slip induced fall among community-dwelling older adults?	Yiru Wang	2019	Yiru Wang, Tanvi Bhatt, Xuan Liu, Shuaijie Wang, Anna Lee, Edward Wang, Yi-Chung (Clive) Pai	Can treadmill-slip perturbation training reduce immediate risk of over-ground-slip induced fall among community-dwelling older adults?	Clinical Trial Registry	NCT02126488	Journal article	2019		USA	National Institutes of Health [RO1-AG029616 and RO1-AG044364 to YCP]. The National Institutes of Health study sections reviewed and assessed the merit of the proposal, and the National Institute on Aging subsequently provided funding	Individually randomized, controlled trial	Other	Falls and Fall related risk factor (Reactive stability)	"The purpose of this study was to determine any potential falls- resistance benefits that might arise from treadmill-slip perturbation training."	Inclusion criteria: - community-dwelling older adults 65 years old or over - passed the Mini Mental State Exam (Score>25) - passed a calcaneal ultrasound screening (T score>âˆ’ 1.5) - passed the Timed-Up-and-Go test (time<13.5 s) Exclusion criteria: - self-reported diagnosed neurological, musculoskeletal, or other systemic disorders."	"One hundred sixty-six healthy, community-dwelling older adults (> 65 years) were initially screened to pass a cognition test (>25 on the Folstein Mini Mental Status Exam) (Folstein et al., 1975), a calcaneal ultrasound screening (T score > 1.5) (Thompson et al., 1998), and a mobility test (Timed-Up-Go or TUG score < 13.5 s) (Podsiadlo and Richardson, 1991). Exclusion criteria were self-reported …	Community-dwelling	â€œOne hundred sixty-six healthy, community-dwelling older adults ( 65 years) were initially screened.â€	Healthy	â€œOne hundred sixty-six healthy, community-dwelling older adults ( 65 years) were initially screened.â€	Treadmill-slip-training group (Tt): 72.8 (6.2) Over-ground-training group (Ot): 71.7 (5.1) Treadmill-control group (Tc): 72.5 (6) Over-ground-control group (Oc): 73.1 (5.3)	Table 1.	Treadmill-slip-training group (Tt): 45% female Over-ground-training group (Ot): 65% female Treadmill-control group (Tc): 62% female Over-ground-control group (Oc): 79% female	Table 1.	Treadmill-slip-training group (Tt): 46.6% Over-ground-training group (Ot): 37.4% Treadmill-control group (Tc): 35.6% Over-ground-control group (Oc): 35.9%	Table 1.	146	Tt: 73	Tc: 73	Fig. 1	0	0	0	Fig. 1	Specialised Treadmill Training - Tt and Tc walked 5â€“10 trials on the walkway at their self-selected speed before then moving on to the treadmill session - Tt received 40 (Â±0.4) treadmill-slips for 30 min - Tc received only treadmill walking for 30 min - after the treadmill session, both Tt and Tc were immediately transitioned to the over-ground walkway and performed 5â€“10 trials of walking at…	"Tt and Tc walked 5â€“10 trials on the walkway at their self-selected speed before then moving on to the treadmill session. Tt received 40 (Â±0.4) treadmill-slips induced by the ActiveStep treadmill (Simbex, Lebanon, NH) for 30 min (Fig. 2a and 3)."		University		Yes	30	1	1	1	Fig. 3 Tt and Tc walked _x0004_5â€“10 trials on the walkway at their self- selected speed before then moving on to the treadmill session. Tt received 40 (Â±0.4) treadmill-slips induced by the ActiveStep tread- mill (Simbex, Lebanon, NH) for 30 min	usual treatment - Tc received only treadmill walking for 30 min	Tt and Tc walked _x0004_5â€“10 trials on the walkway at their self- selected speed before then moving on to the treadmill session. Tt received 40 (Â±0.4) treadmill-slips induced by the ActiveStep tread- mill (Simbex, Lebanon, NH) for 30 min
Wang 2022	Can a single session of treadmill-based slip training reduce daily life falls in community-dwelling older adults? A randomized controlled trial	Yiru Wang	2022	Yiru Wang, Shuaijie Wang, Xuan Liu, Anna Lee, Yiâ€‘Chung Pai, Tanvi Bhatt	Can a single session of treadmillâ€‘based slip training reduce daily life falls in communityâ€‘dwelling older adults? A randomized controlled trial	Institutional Review Board	NCT02126488	Journal article	2022		USA	National Institutes of Health (R01-AG044364 to Tanvi Bhatt and Yi-Chung Pai)	Individually randomized, controlled trial	The effect on falls		"The purpose of this study was to determine if fall-resisting behavior acquired from a single-session treadmill-based gait slip training could be retained to reduce older adultsâ€™ falls in everyday living over a 6-month follow-up period." "the purpose of this study was to examine whether the fall-resisting behavior acquired from a single training session of 40 treadmill-based gait slips could be…	Inclusion criteria: - community-dwelling older adults 65 years old or over - passed the Mini Mental State Exam (Score>25) - passed a calcaneal ultrasound screening (T score>âˆ’ 1.5) - passed the Timed-Up-and-Go test (time<13.5 s) Exclusion: - self-reported diagnosed neurological, musculoskeletal, or other systemic disorders.	"One hundred and sixty-six healthy, community-dwelling older adults were initially screened to pass the Mini Mental State Exam (Score>25) [28], a calcaneal ultrasound screening (T score>âˆ’ 1.5) [29], and the Timed-Up-and-Go test (time<13.5 s) [30]. Exclusion criteria included self-reported diagnosed neurological, musculoskeletal, or other systemic disorders."	Community-dwelling	"community-dwelling older adults"	Healthy	One hundred and sixty-six healthy, community-dwelling older adults were initially screened to pass the Mini Mental State Exam (Score>25)	PBT: Complete - 72.5 (6.2 ) Dropout - 78.7 (1.5) Control: Complete - 72.9 (6.1) Dropout - 67.9 (4.2)	Table 1.	M/F PBT Complete= 25/45 female (64.3%) Drop= 2/1 Control Complete= 23/40 female (63.5%) Drop= 2/5	Table 1.	PBT COMPLETE-32 (45.7%) DROP- 2 (66.7%) Control COMPLETE- 23 (36.5%) DROP- 2 (28.6%)	Table 1.	143	73	70	Fig. 1	10	3	7	Fig. 1	specialized treadmils training and overground walkway trials - group Tt received 40 treadmill slips given in an ascending-mixed-intensity manner during walking - treadmill belt velocity would suddenly reverse directions (accelerating forward), just as a slip does during ground walking. - after their treadmill session, both Tt and Tc were immediately transitioned to the overground walkway and rece…	"group Tt received 40 treadmill slips (ActiveStep, Simbex, Lebanon, NH) given in an ascend- ing-mixed-intensity manner during walking. The treadmill belt velocity would suddenly reverse directions (accelerating forward) to cause a forward displacement of participantsâ€™ base of support (BOS) relative to their center of mass (COM), just as a slip does during ground walking. Participants in group T…		Not disclosed		Yes	30	1	1	1	Fig. 2	usual treatment - treadmill walking for 30 min	"group Tc received only treadmill walking for 30 min. After their treadmill session, both Tt and Tc were immediately transitioned to the overground walkway and received a novel overground"
[truncated: 15 more columns]

## Sheet: Allin 2020
	Question	Reference standard	ChatGPT	Evaluation	Comment
Year published	Was it reported what year the article was published? What year was the article published?	2020	Yes, it was reported. The article by Allin et al. was published in the year 2020	1
Author(s)	Was the names of the authors reported? Please state the names of all authors.	Leigh J. Allin, P. Gunnar Brolinson, Briana M. Beach, Sunwook Kim, Maury A. Nussbaum, Karen A. Roberto, Michael L. Madigan	Yes, the names of the authors were reported. The authors of the article are: Leigh J. Allin P. Gunnar Brolinson Briana M. Beach Sunwook Kim Maury A. Nussbaum Karen A. Roberto Michael L. Madigan​​.	1
Protocol registration	Was it reported whether a protocol was published? If so, please state where the protocol was published.	Virginia Tech Institutional Review Board, clinicaltrials.gov	Yes, it was reported that a protocol was published. The study is registered with ClinicalTrials.gov under the identifier NCT04308239​	1
Funding source	Was any funding sources reported? If yes, how was the study funded?	Edward Via College of Osteopathic Medicine (Blacksburg, Virginia, USA), Research Eureka Accelerator Program.	Yes, funding sources for the study were reported. The research was supported by the Edward Via College of Osteopathic Medicine (Blacksburg, Virginia, USA), through the Research Eureka Accelerator Program. The sponsor had no involvement in any aspects of the work	1
Type of trial	Was the sudy type reported? If yes, what type of study is it?	Individually randomized, controlled trial	Yes, the study type was reported. It is described as a randomized controlled trial	1
In- and exclusion criteria	Was inclusion and exclusion criteria reported? If yes, please state the inclusion and exclusion criteria.	Inclusion criteria: - community-dwelling older adults - aged 61 or older Exclusion criteria: - smokers - patients in active physical therapy - had a self-reported fragility fracture within the last 10 years - had an acute lower extremity injury within the last 3 months - had lower extremity surgery within the last 6 months - had an ankle arthroplasty - had a knee or hip arthroplasty within the la…	Yes, the inclusion and exclusion criteria were reported. Inclusion Criteria: Participants were required to be: Community-dwelling adults aged 61–75 years. Healthy individuals. Exclusion Criteria: Participants were excluded if they: Smoked. Were in physical therapy. Had a self-reported fragility fracture within the last 10 years. Had an acute lower extremity injury within the last 3 months. Had lo…	1
Setting	Was participant characteristics reported? What was the residential status of the participants?	Community-dwelling	Yes, participant characteristics were reported. The participants were described as community-dwelling, healthy older adults	1
Age	Was the age of participants reported? What was the mean or age range of the included participants?	Range: 61â€“75 years	Yes, the age of the participants was reported. The age range of the included participants was 61–75 years​​. For the specific groups: Slip group: Mean ages were 68.2 years (Baseline), 69.6 years (Post-Control), and 71.1 years (Post-PBT)​​. Trip group: Mean ages were 70.8 years (Baseline), 69.4 years (Post-Control), and 66.6 years (Post-PBT)​​.	1
Gender	Was the gender of participants reported? What was the gender of the participants?	M:F 15:19 Female: 19 (55.8%)	Yes, the gender of the participants was reported. Slip Group: Baseline: 6 females, 5 males Post-Control: 3 females, 2 males Post-PBT: 5 females, 6 males Trip Group: Baseline: 10 females, 7 males Post-Control: 4 females, 1 male Post-PBT: 5 females, 3 males​​.	1
Falls history (past 12 months)	Was it reported if participants had a fall within the past 12 months prior to the study? If reported, please state the number of participants who had 1 or more falls prior to the study.	Slip group: Baseline: 0 (0%) Post-Control: 0 (0%) Post-PBT: 1 (9%) Trip group: Baseline: 2 (12%) Post-Control: 0 (0%) Post-PBT: 1 (13%)	Yes, it was reported if participants had a fall within the past 12 months prior to the study. Specifically, the report stated that 1 participant in the Post-PBT group (9%) and 2 participants in the Baseline group (12%) had falls in the past year. No participants in the Post-Control group reported falls within the past year	3
Included participants	Was the number of included participants reported? How many participants were assigned to the intervention and comparator group?	34 included. 20 in intervention group and 14 in comparator group.	Yes, the number of included participants was reported. A total of 34 participants were included in the study. Intervention (PBT) group: 20 participants Control group: 14 participants A clerical error resulted in an actual allocation ratio of approximately 3:2 instead of the planned 1:1 allocation ratio​	1
Drop-outs	Was the number of drop-out reported? If yes, what was the number of participants who did not complete the intervention?	3	Yes, the number of drop-outs was reported. All 34 participants completed all four sessions of their assigned intervention. However, 3 participants declined further participation after completing the intervention but before the post-intervention balance assessment. Thus, while no participants dropped out during the intervention, 3 participants did not complete the post-intervention balance assessm…	1
Intervention description	Was the interventon training protocol described? If so, what was the training protocol?	Movable platform and trip board training - baseline assessment session: exposed unexpected laboratory trip or slip - 1 week later: four sessions of intervention, scheduled twice a week for 2 weeks - 1 week after completion post-intervention assessment: participants were exposed to the other perturbation (slip or trip) that they did not experience during the baseline assessment.	Yes, the intervention training protocol was described. Perturbation-Based Balance Training (PBT) Protocol: Duration and Frequency: Four training sessions, conducted twice per week for 2 weeks, with each session lasting approximately 0.5 to 1.0 hours and an active training time of about 30 minutes per participant. Slip Training: Participants repeatedly stepped onto a low-friction interface (nylon …	1
Multiple interventions	Was it reported whether the training protocol was combined with other types of training or interventions? If so, please state the additional intervention.	Otago exercise program for control group only.	No, it was not reported that the training protocol was combined with other types of training or interventions. The study specifically compared the Perturbation-Based Balance Training (PBT) with a control intervention involving general balance exercises adapted from the Otago Exercise Program. There were no additional interventions combined with the training protocols​	1
Supervised	Was it reported wheter training sessions were supervised? Were the training sessions supervised?	Yes	Yes, it was reported that the training sessions were supervised. Both the Perturbation-Based Balance Training (PBT) and control intervention sessions were conducted and supervised by an investigator. All sessions took place in a research lab, and the same investigator administered all group and perturbation assignments​	1
Intervention dose	Was the intervention dose reported? If so, please state the number of training session for the intervention and control group.	4 sessions (for both groups)	Yes, the intervention dose was reported. Both the intervention (PBT) and control groups completed four training sessions. These sessions were conducted twice per week for 2 weeks​​.	1
Intervention duration	Was the duration of intervention reported? If reported, how long was the intervention period?	2 weeks	Yes, the duration of the intervention was reported. The intervention period lasted 2 weeks, with participants completing four training sessions over this time (two sessions per week)	1
Comparison	Was the protocol for the comparator group reported? If yes, what was the protocol for the comparator or control group?	Usual training: the comparator in this study was a control group that received general balance exercises adapted from the Otago Exercise program	Yes, the protocol for the comparator (control) group was reported. Control Group Protocol: Duration and Frequency: Four training sessions, conducted twice per week for 2 weeks, similar to the intervention group. Content: General balance exercises adapted from the Otago Exercise Program. Exercises Included: Balance and strength exercises using ankle weights. Progression: Exercises were progressive…	1
Daily-life-falls	Do the study collect data on daily-life-falls. If yes, how is a daily-life-fall defined and how are information daily-life-falls collected?	NA	The study did not report collecting data on daily-life falls. The focus of the study was on assessing the effects of perturbation-based balance training (PBT) on laboratory-induced slips and trips. The outcomes measured included reactive balance and fall incidence in response to these controlled, laboratory-induced perturbations, rather than tracking falls that occurred in the participants' daily…	1
	If the study colleted data on daily-life-fall how many participants provided data for this outcome in the groups, and how many daily-life-falls were reported?	NA	The study by Allin et al. (2020) did not collect data on daily-life falls. The study focused on evaluating the effects of perturbation-based balance training (PBT) on laboratory-induced slips and trips. Data collection and outcomes were centered on reactive balance and fall incidence during these controlled laboratory-induced perturbations, rather than monitoring falls in participants' daily live…	1
Lab-falls-info	Do the study collect data on laboratory falls. If yes, how is a laboratory falls defined and how are information laboratory falls collected?	A fall occurred if a participant was fully and continuously supported by the harness as observed from video.	Yes, the study did collect data on laboratory falls. A laboratory fall is defined based on the force applied to the harness and video review of the event. Each slip or trip is classified into one of four categories: Recovery: If a 1-second moving average did not exceed 5% body weight during the trial. Fall: If a participant was fully and continuously supported by the harness as observed from the …	1
Lab-falls-data	If the study colleted data on laboratory falls how many participants provided data for this outcome in the groups, and how many laboratory falls were reported?	I_n:20 I_n_falls:3 I_n_fallers:3 C_n:14 C_n_falls:6 C_n_fallers:6	Let's refer directly to the relevant sections of the provided PDF to answer your question. I'll search for the sections in the document to provide accurate information. Let me check the provided PDF for details regarding the number of participants and laboratory falls. ​​ I'll manually review the document to find the necessary information. Let's examine the PDF to find details on the number of pa…	3

## Sheet: Aviles 2019
	Question	Reference standard	ChatGPT	Evaluation
Year published	Was it reported what year the article was published? What year was the article published?	2019	The article by Aviles et al. was published in 2019, as indicated by the citation information in the document. It was specifically published in "Journals of Gerontology: Medical Sciences, Volume 74, Number 9"​​. Additionally, the article was available online as an Advance Access publication on December 21, 2018​	1
Author(s)	Was the names of the authors reported? Please state the names of all authors.	Jessica Aviles, Leigh J. Allin, Neil B. Alexander, Jennifer Van Mullekom, Maury A. Nussbaum, and Michael L. Madigan	Yes, the names of the authors were reported. The authors of the article are: Jessica Aviles, MS Leigh J. Allin, MS Neil B. Alexander, MD Jennifer Van Mullekom, PhD Maury A. Nussbaum, PhD Michael L. Madigan, PhD​	1
Protocol registration	Was it reported whether a protocol was published? If so, please state where the protocol was published.	clinicaltrials.gov	Yes, it was reported that a protocol was published. The study is registered with ClinicalTrials.gov under the identifier NCT02551666​	1
Funding source	Was any funding sources reported? If yes, how was the study funded?	1. National Institutes of Health 2. National Science Foundation 3. Office of Research and Development of the Department of Veterans Affairs 4. Michigan Institute for Clinical and Health Research	Yes, funding sources for the study were reported. The study was supported by the following organizations: National Institutes of Health (NIH) - R21 AG045723 to Michael L. Madigan, PhD, and P30 AG024824 to Neil B. Alexander, MD. National Science Foundation (NSF) - HRD-1502335. Office of Research and Development of the Department of Veterans Affairs. Michigan Institute for Clinical and Health Resea…	1
Type of trial	Was the sudy type reported? If yes, what type of study is it?	Individually randomized, controlled trial	Yes, the study type was reported. It is described as a pilot controlled trial	1
In- and exclusion criteria	Was inclusion and exclusion criteria reported? If yes, please state the inclusion and exclusion criteria.	Inclusion criteria: - over 70 years old and independent life in senior housing - no walking aids required - bone mineral density of the proximalhip of t â‰¥ âˆ’2.0 (obtained by DEXA) score min 24 on the standardized mini-mental state exam - must not perform more than 150 min/wk of moderate to vigorous aerobic activity - not have participated in Tai Chi classes." Exclusion criteria: - major cardio…	Yes, the inclusion and exclusion criteria were reported. Inclusion Criteria: Participants were required to: Be at least 70 years old. Be independent residents of senior housing facilities. Walk without the aid of an assistive device. Have a bone mineral density of the proximal hip of t ≥ −2.0, obtained from Dual Energy X-ray Absorptiometry. Score at least 24 on the standardized mini-mental state …	1
Setting	Was participant characteristics reported? What was the residential status of the participants?	Protected housing	Yes, participant characteristics were reported. The residential status of the participants was that they were independent residents of senior housing facilities. This is indicated by the inclusion criteria which required participants to be "independent residents of senior housing facilities"	1
Age	Was the age of participants reported? What was the mean or age range of the included participants?	RBT group - 80.9 (6.2) TaiChi group- 82.6 (4.5)	Yes, the age of the participants was reported. The mean age of the participants in the study was: Reactive Balance Training (RBT) group: 80.9 years (SD = 6.2 years) Tai Chi Training group: 82.6 years (SD = 4.5 years)​	1
Gender	Was the gender of participants reported? What was the gender of the participants?	RBT group - 13F/19 (68.4%) TaiChi group- 11F/16 (68.7%)	Yes, the gender of the participants was reported. The gender distribution of the participants was as follows: Reactive Balance Training (RBT) group: 19 participants, of which 13 were women. Tai Chi Training group: 16 participants, of which 11 were women	1
Falls history (past 12 months)	Was it reported if participants had a fall within the past 12 months prior to the study? If reported, please state the number of participants who had 1 or more falls prior to the study.	Past year RBT group - 5.3% TaiChi group- 31.3%	Yes, it was reported if participants had a fall within the past 12 months prior to the study. The number of participants who reported falls with injury and those who reported 2 or more falls in the past year were as follows: Reactive Balance Training (RBT) group: 5.3% reported falls with injury 10.5% reported 2 or more falls Tai Chi Training group: 31.3% reported falls with injury 31.3% reported …	1
Included participants	Was the number of included participants reported? How many participants were assigned to the intervention and comparator group?	35 included. 19 in intervention group and 16 in comparator group	Yes, the number of included participants was reported. Reactive Balance Training (RBT) group: 19 participants Tai Chi Training group: 16 participants So, a total of 35 participants were included in the study and assigned to the intervention and comparator groups​	1
Drop-outs	Was the number of drop-out reported? If yes, what was the number of participants who did not complete the intervention?	4	Yes, the number of drop-outs was reported. Reactive Balance Training (RBT) group: 3 participants discontinued the study during the training. Tai Chi Training group: 1 participant discontinued the study during the post-training follow-up. Thus, a total of 4 participants did not complete the intervention​​.	1
Intervention description	Was the interventon training protocol described? If so, what was the training protocol?	Specialised treadmill. This RBT is a form of taskspecific, perturbation-based balance training involving trip-like perturbations on a modified treadmill. "Each RBT session involved one participant at a time, and up to 40 treadmill perturbations with rest breaks every 10 perturbations. Perturbations were similar to those during reactive balance tests, with perturbations varying in speed from 0.5 t…	Yes, the intervention training protocol was described. Reactive Balance Training (RBT) Protocol: Duration and Frequency: Twelve 30-minute sessions, scheduled three times per week for 4 weeks. Content: Each RBT session involved one participant at a time, and up to 40 treadmill perturbations with rest breaks every 10 perturbations. Perturbations: Similar to those during reactive balance tests, vary…	1
Multiple interventions	Was it reported whether the training protocol was combined with other types of training or interventions? If so, please state the additional intervention.	N/R	No, it was not reported that the training protocol was combined with other types of training or interventions. Both the Reactive Balance Training (RBT) and the Tai Chi training protocols were conducted independently as the primary interventions in the study​​.	1
Supervised	Was it reported wheter training sessions were supervised? Were the training sessions supervised?	Yes	Yes, it was reported that the training sessions were supervised. Reactive Balance Training (RBT) sessions: Each session involved one participant at a time, with the sessions likely supervised to ensure safety and proper execution of the training, particularly given the use of fall protection harnesses and the nature of the treadmill perturbations. Tai Chi training sessions: Each session was led b…	1
Intervention dose	Was the intervention dose reported? If so, please state the number of training session for the intervention and control group.	3 sessions per week in 4 weeks. Total of 12 sessions	Yes, the intervention dose was reported in the study. Both the reactive balance training (RBT) and Tai Chi interventions involved twelve 30-minute sessions, scheduled three times per week for 4 weeks. Participants were required to complete at least nine sessions (75% of the total 12) to be considered adherent to the protocol. The mean attendance was 91% for RBT and 94% for Tai Chi	2
Intervention duration	Was the duration of intervention reported? If reported, how long was the intervention period?	4 weeks	Yes, the duration of the intervention was reported. The intervention period lasted for 4 weeks, with training sessions scheduled three times per week.	1
Comparison	Was the protocol for the comparator group reported? If yes, what was the protocol for the comparator or control group?	Tai Chi. "Each Tai Chi session was led by an instructor with experience in leading community-based Tai Chi for older adults, used 12 unique sequences from the Yang Short Form, and was conducted in groups of a mean size of 5.3 participants."	Yes, the protocol for the comparator group (Tai Chi training) was reported. Tai Chi Training Protocol: Duration and Frequency: Twelve 30-minute sessions, scheduled three times per week for 4 weeks. Content: Each session was led by an instructor with experience in leading community-based Tai Chi for older adults. Exercises: Sessions included 12 unique sequences from the Yang Short Form of Tai Chi.…	1
Daily-life-falls	Do the study collect data on daily-life-falls. If yes, how is a daily-life-fall defined and how are information daily-life-falls collected?	unintentionally coming to rest on the ground or lower level, not caused by loss of consciousness or overwhelming hazard. Retrospective recall of falls 6 months	Yes, the study collected data on daily-life falls. Definition of a Daily-Life Fall: A fall was defined as unintentionally coming to rest on the ground or a lower level, not caused by loss of consciousness or an overwhelming hazard. Data Collection Method: The number of all-cause falls and trip-induced falls outside of testing and training were recorded over the 6 months following the intervention…	1
	If the study colleted data on daily-life-fall how many participants provided data for this outcome in the groups, and how many daily-life-falls were reported?	"I_n:16 I_n_falls:4 I_n_fallers:1 C_n:15 C_n_falls:5 C_n_fallers:1"	The study did collect data on daily-life falls. Number of Participants Providing Data: Reactive Balance Training (RBT) group: 16 participants Tai Chi Training group: 16 participants (though 15 participants provided data for the later time points, as one participant discontinued the study during the post-training follow-up) Number of Daily-Life Falls Reported: RBT group: 4 all-cause falls were rep…	1
Lab-falls-info	Do the study collect data on laboratory falls. If yes, how is a laboratory falls defined and how are information laboratory falls collected?	NA	Yes, the study collected data on laboratory falls. Here is the relevant information extracted from the article: Laboratory Falls Definition and Collection Definition: Laboratory falls were defined as events where participants received substantial support from a fall prevention harness or spotters standing next to them during the reactive balance test on the treadmill. This support was provided to…	5
Lab-falls-data	If the study colleted data on laboratory falls how many participants provided data for this outcome in the groups, and how many laboratory falls were reported?	NA	The study does mention the collection of data related to laboratory falls, but it does not provide specific details on the number of participants who provided data for laboratory falls or the exact number of laboratory falls reported. The relevant sections from the article are as follows: Laboratory Falls Data Collection Participants: The study included a total of 35 independent-living residents …	2

## Sheet: Bhatt 2021
	Question	Reference standard	ChatGPT	Evaluation
Year published	Was it reported what year the article was published? What year was the article published?	2021	Yes, it was reported. The article by Bhatt et al. was published in the year 2021. It was published online on August 16, 2021	1
Author(s)	Was the names of the authors reported? Please state the names of all authors.	Tanvi Bhatt, Yiru Wang, Shuaijie Wang, Lakshmi Kannan	Yes, the names of the authors were reported. The authors of the article are: Tanvi Bhatt Yiru Wang Shuaijie Wang Lakshmi Kannan​	1
Protocol registration	Was it reported whether a protocol was published? If so, please state where the protocol was published.	clinicaltrials.gov	Yes, it was reported that a protocol was published. The study is registered with ClinicalTrials.gov under the identifier NCT03199729​	1
Funding source	Was any funding sources reported? If yes, how was the study funded?	National Institutes on Aging [RO1-AG050672]	Yes, funding sources for the study were reported. The study was supported by the National Institutes on Aging with the grant number RO1-AG050672​​.	1
Type of trial	Was the sudy type reported? If yes, what type of study is it?	Individually randomized, controlled trial	Yes, the study type was reported. It is described as a randomized controlled trial	1
In- and exclusion criteria	Was inclusion and exclusion criteria reported? If yes, please state the inclusion and exclusion criteria.	Inclusion criteria: - older adults aged >60 years old - pass calcaneal ultrasound screening (T score >âˆ’2.0) (Thompson et al., 1998) - pass a cognitive test [>25 on the Folstein Mini-Mental Status Exam (MMSE)] - passed a mobility test [Timed-Up-Go (TUG) score < 13.5 s] - passed monofilament foot sensation test (able to detect the Weinstein 5.07 monofilament at all nine locations of both feet) Ex…	Yes, the inclusion and exclusion criteria were reported. Inclusion Criteria: Participants were required to: Be community-dwelling older adults aged 60 years and above. Have no self-reported recent (<6 months) neurological, musculoskeletal, or systemic disorders. Score more than 25 on the Folstein Mini-Mental Status Exam (MMSE). Have a T score greater than -2.0 on a calcaneal ultrasound screening.…	1
Setting	Was participant characteristics reported? What was the residential status of the participants?	Community-dwelling	Yes, participant characteristics were reported. The participants were described as community-dwelling healthy older adults​	1
Age	Was the age of participants reported? What was the mean or age range of the included participants?	Overall: 69.6 Â± 6.4 years Slip-training group (St): 69.6 Â± 6.8 Trip-training group (Tt): 69.9 Â± 6.2 Control group: 69.9 Â± 6.2	Yes, the age of the participants was reported. The mean age of the included participants was 69.6 years with a standard deviation of 6.4 years​	1
Gender	Was the gender of participants reported? What was the gender of the participants?	N/A	The gender of the participants was not explicitly reported in the provided excerpts. The document does not include a breakdown of participants by gender.	1
Falls history (past 12 months)	Was it reported if participants had a fall within the past 12 months prior to the study? If reported, please state the number of participants who had 1 or more falls prior to the study.	N/A	Yes, the study reported if participants had a fall within the past 12 months prior to the study. Falls in the Past 12 Months: Number of Participants with 1 or More Falls: 64 participants reported experiencing one or more falls in the past 12 months. This information is provided in the article as part of the baseline characteristics of the participants .	5
Included participants	Was the number of included participants reported? How many participants were assigned to the intervention and comparator group?	165 Number unclear as abstract states 169 (page 1) but under Material and Methods - Participants it is stated one hundred and sixty-five qualified community- dwelling healthy older adults. Slip=67 Trip=67 and comparator = 31	Yes, the number of included participants was reported. Number of Participants: A total of 165 participants were included in the study. Slip-Perturbation Training (St) group: 67 participants Trip-Perturbation Training (Tt) group: 67 participants Control group (Ctrl): 31 participants This allocation followed a 2:2:1 ratio​	1
Drop-outs	Was the number of drop-out reported? If yes, what was the number of participants who did not complete the intervention?	N/A (possibly 4 dropouts, though not clear from text).	All 165 participants completed the intervention sessions. Post-Intervention Drop-outs: 6 participants (3 from the Slip-Perturbation Training (St) group, 3 from the Trip-Perturbation Training (Tt) group) declined further participation after completing the intervention sessions. Thus, while no participants dropped out during the intervention, 6 participants did not complete the post-intervention as…	2
Intervention description	Was the interventon training protocol described? If so, what was the training protocol?	Slip group : Slip perturbations were induced by the sudden release of a pair of low-friction, movable platforms on sliding tracks mounted to supporting frames. The two platforms were embedded in the middle of the left and right sides of the 7-m walkway. Trip group : This would guarantee that all slips occurred at the beginning of the double-stance phase (Figures 2A,B). Trip perturbations were ind…	Intervention Training Protocol: Participants were randomly assigned to one of three groups: Slip-Perturbation Training (St), Trip-Perturbation Training (Tt), and a Control group (Ctrl). Slip-Perturbation Training (St) Protocol: Duration: Each participant received 24 repetitive slip perturbations. Structure: Participants initially performed 25–35 unperturbed normal walking trials to familiarize th…	1
Multiple interventions	Was it reported whether the training protocol was combined with other types of training or interventions? If so, please state the additional intervention.	N/A	The training protocol in the study by Bhatt et al. (2021) was not combined with other types of training or interventions. The study focused solely on perturbation-specific training (slip-only or trip-only) and did not include additional interventions	1
Supervised	Was it reported wheter training sessions were supervised? Were the training sessions supervised?	Yes	Yes, the training sessions were supervised. Participants were protected by a full-body safety harness connected to an overhead trolley on a track over the walkway during all perturbation training sessions, ensuring safety and proper supervision throughout the process​	1
Intervention dose	Was the intervention dose reported? If so, please state the number of training session for the intervention and control group.	1 training session	Yes, the intervention dose was reported. Number of Training Sessions: Slip-Perturbation Training (St) group: 24 slip perturbation training sessions. Trip-Perturbation Training (Tt) group: 24 trip perturbation training sessions. Control (Ctrl) group: 62 unperturbed walking trials in total (including familiarization and additional unperturbed trials). Each participant in the intervention groups rec…	2
Intervention duration	Was the duration of intervention reported? If reported, how long was the intervention period?	1 week	Yes, the duration of the intervention was reported. The intervention period lasted for a single session of perturbation training, which involved 24 slip or trip perturbations conducted over a block structure within one day .	1
Comparison	Was the protocol for the comparator group reported? If yes, what was the protocol for the comparator or control group?	Group Ctrl: - received no training but only walking trials. - after a 30-min break, all groups received three unperturbed post-perturbation walking trials (PW). Then, Group Ctrl experienced these two perturbations in random order.	Yes, the protocol for the comparator (control) group was reported. Control Group Protocol: Familiarization Trials: Participants first performed 25–35 unperturbed normal walking trials to become familiar with the laboratory environment. Additional Unperturbed Trials: After the familiarization trials, the control group received an additional 37 unperturbed walking trials. This was done to match the…	1
Daily-life-falls	Do the study collect data on daily-life-falls. If yes, how is a daily-life-fall defined and how are information daily-life-falls collected?	NA	Yes, the study collected data on daily-life falls. Definition of Daily-Life Fall: A fall was defined as an event where the load cell detected more than 30% of the participant's body weight after perturbation onset, verified using motion videos. If this criterion was not met, the event was defined as a recovery. Data Collection Method: Information on daily-life falls was collected by tracking fall…	5
	If the study colleted data on daily-life-fall how many participants provided data for this outcome in the groups, and how many daily-life-falls were reported?	NA	Yes, the study collected data on daily-life falls. Number of Participants Providing Data on Daily-Life Falls: All participants who completed the intervention were included in the follow-up for daily-life falls. Number of Daily-Life Falls Reported: Slip-Perturbation Training (St) group: 2 falls reported Trip-Perturbation Training (Tt) group: 1 fall reported Control group (Ctrl): 5 falls reported F…	5
Lab-falls-info	Do the study collect data on laboratory falls. If yes, how is a laboratory falls defined and how are information laboratory falls collected?	Fall was defined as the load cell detecting more than 30% of body weight after perturbation.	Yes, the study collected data on laboratory falls. A laboratory fall is defined based on the load detected by a load cell and is further verified using motion videos. Specifically, a perturbation outcome (either a slip or a trip) is defined as a fall if the load cell detects more than 30% of the participant's body weight after the perturbation onset. If this criterion is not met, the outcome is d…	1
Lab-falls-data	If the study colleted data on laboratory falls how many participants provided data for this outcome in the groups, and how many laboratory falls were reported?	Fall rate is based on both slips and trips I_n_St:67 I_n_falls_St:28 I_n_Tt:67 I_n_falls_Tt:45 C_n:31 C_n_falls:30	Yes, the study collected data on laboratory falls. Here's a breakdown of the data collected: Participants Providing Data: Out of 169 participants, the slip-perturbation training group (St) had 67 participants, the trip-perturbation training group (Tt) had 67 participants, and the control group (Ctrl) had 31 participants​​. Number of Laboratory Falls: For slip-induced falls, Group St had 0% falls …	3

## Sheet: Liu 2015
	Question	Reference standard	ChatGPT	Evaluation
Year published	Was it reported what year the article was published? What year was the article published?	2015	The article was published in April 2015​	1
Author(s)	Was the names of the authors reported? Please state the names of all authors.	Jian Liu, Thurmon E. Lockhart, Prakriti Parijat, James D. McIntosh, Yi-Po Chiu	Yes, the names of the authors were reported. The authors of the article are: Jian Liu Thurmon E. Lockhart Prakriti Parijat James D. McIntosh Yi-Po Chiu​	1
Protocol registration	Was it reported whether a protocol was published? If so, please state where the protocol was published.	Institutional Review Board (IRB)	The article by Liu et al. (2015) mentions the protocols used in their experiments and provides details of the protocols that have been described elsewhere. Specifically, they mention: The protocol for the moveable platform training has been described in a previous study by Parijat and Lockhart (2012)​​. The protocol for the virtual reality training has been described in a previous study by Parija…	3
Funding source	Was any funding sources reported? If yes, how was the study funded?	NSF (grant #CBET-0756058) NIOSH (grant #CDC/NIOSH-R01-OH009222) L30 AG022963-04/NIH HHS/United States	Yes, funding sources for the study were reported. The research was supported by the following grants: National Science Foundation (NSF) - Grant #CBET-0756058 National Institute for Occupational Safety and Health (NIOSH) - Grant #CDC/NIOSH-R01-OH009222 NIH HHS/United States - L30 AG022963-04	1
Type of trial	Was the sudy type reported? If yes, what type of study is it?	Individually randomized, controlled trial	Yes, the study type was reported. It is a laboratory study comparing the efficacy of two different slip training modalities (moveable platform and virtual reality) in reducing fall frequency and improving reactive recovery in older adults	1	Not exactly the same, however ChatGPT reports it as it is reported in the article.
In- and exclusion criteria	Was inclusion and exclusion criteria reported? If yes, please state the inclusion and exclusion criteria.	Inclusion criteria: - healthy older adults - 65 years old or above	The inclusion and exclusion criteria for the study were not explicitly detailed in the provided text. The information given mentions that the participants were 36 healthy older adults aged over 65 years, but specific inclusion and exclusion criteria were not outlined in the document segments provided​	1
Setting	Was participant characteristics reported? What was the residential status of the participants?	Not clear	Participant characteristics were reported in the study, but the residential status of the participants was not explicitly mentioned. The reported characteristics included the age, mass, and stature of the participants, which were summarized in Table 1: Age (years): MPT (Moveable Platform Training) group: 71.24 ± 6.82 VRT (Virtual Reality Training) group: 70.54 ± 6.63 Control group: 74.18 ± 5.82 M…	2
Age	Was the age of participants reported? What was the mean or age range of the included participants?	MPT group: 71.24 (6.82) Control group: 74.18 (5.82)	Yes, the age of the participants was reported. The participants were older adults with the following age characteristics: Moveable Platform Training (MPT) group: Mean age of 71.24 years (± 6.82) Virtual Reality Training (VRT) group: Mean age of 70.54 years (± 6.63) Control group: Mean age of 74.18 years (± 5.82) The participants were all over 65 years old​	1
Gender	Was the gender of participants reported? What was the gender of the participants?	Overall: M:F 18:18 Female 18 (50%)	Yes, the gender of the participants was reported. The study included 36 healthy older adults, with an equal distribution of genders: 18 males 18 females The participants were equally divided among the three groups (MPT, VRT, and control), with each group consisting of 6 males and 6 females​	1
Falls history (past 12 months)	Was it reported if participants had a fall within the past 12 months prior to the study? If reported, please state the number of participants who had 1 or more falls prior to the study.	N/A	The provided text does not mention whether the participants had experienced a fall within the 12 months prior to the study. Consequently, it does not state the number of participants who had one or more falls before the study began​	1
Included participants	Was the number of included participants reported? How many participants were assigned to the intervention and comparator group?	36 participants included. 12 in MPT group and 12 in control??	Yes, the number of included participants was reported. The study included a total of 36 healthy older adults. These participants were equally divided into three groups: Moveable Platform Training (MPT) group: 12 participants Virtual Reality Training (VRT) group: 12 participants Control group: 12 participants	1
Drop-outs	Was the number of drop-out reported? If yes, what was the number of participants who did not complete the intervention?	N/A	The text provided does not mention the number of participants who dropped out or did not complete the intervention. There is no information on drop-out rates or reasons for non-completion reported in the provided document segments​	1
Intervention description	Was the interventon training protocol described? If so, what was the training protocol?	Movable Platform training was conducted by induced slips using a custom built sliding device, where slips were induced by a computer-controlled program. Virtual reality training was conducted on an instrumented treadmill, with a head mounted display that was used to render the virtual reality scene. The virtual slip consisted of perturbations (tilts) in the pitch plane of the VR scene at random i…	Yes, the intervention training protocols for both the moveable platform training (MPT) and the virtual reality training (VRT) were described in the study. Here are the details: Moveable Platform Training (MPT) Equipment: Custom-built sliding device with a low friction, motorized moveable platform (40x120 cm). Protocol: Slips were induced by moving the platform after the heel contact of the slippi…	1
Multiple interventions	Was it reported whether the training protocol was combined with other types of training or interventions? If so, please state the additional intervention.	N/A	The provided text does not mention that the training protocols (MPT and VRT) were combined with other types of training or interventions. The study appears to focus solely on comparing the efficacy of the moveable platform training and the virtual reality training in isolation without any additional interventions	1
Supervised	Was it reported wheter training sessions were supervised? Were the training sessions supervised?	Unclear	The text does not explicitly state whether the training sessions were supervised. However, given that the training involved complex equipment (such as a custom-built sliding platform and a virtual reality setup) and was conducted in a laboratory setting, it is likely that the sessions were supervised to ensure the safety of the participants and the correct execution of the protocols. Supervision …	2
Intervention dose	Was the intervention dose reported? If so, please state the number of training session for the intervention and control group.	1 training session.	Yes, the intervention dose was reported. The study protocol included the following details: Intervention Groups (MPT and VRT): Each training group performed a total of 24 training trials during the training session, consisting of both slips and no-slip scenarios presented in a blocked and randomized order. Control Group: The control group performed normal walking trials instead of slip training. …	1
Intervention duration	Was the duration of intervention reported? If reported, how long was the intervention period?	1? "The experiments were divided into three sessions: baseline measure, training acquisition, and transfer training, on three separate days. During the first session, all participants underwent a slip trial on a slippery floor surface as a baseline measure. After two weeks, the training groups performed the slip training and the control group performed normal walking trials. During the third sess…	The duration of the intervention was not explicitly reported in terms of the total time spent per session. However, the structure of the intervention period was outlined: Baseline Measure: An initial slip trial on a slippery floor surface. Training Acquisition: Conducted two weeks after the baseline measure, with the training groups performing 24 trials (slip and no-slip scenarios) during this se…	1
Comparison	Was the protocol for the comparator group reported? If yes, what was the protocol for the comparator or control group?	N/A	Yes, the protocol for the control group was reported. The control group did not undergo any slip training but performed normal walking trials instead. Here are the details: Control Group Protocol Baseline Measure: Similar to the intervention groups, the control group first underwent a slip trial on a slippery floor surface to establish baseline measurements. Training Acquisition: Two weeks after …	1
Daily-life-falls	Do the study collect data on daily-life-falls. If yes, how is a daily-life-fall defined and how are information daily-life-falls collected?	NA	The provided text does not mention whether the study collected data on daily-life falls, nor does it define daily-life falls or describe any methods for collecting information on such falls. The focus of the study, as described, was on evaluating the efficacy of two different slip training modalities (moveable platform and virtual reality) in a controlled laboratory setting. Data collection was c…	1
	If the study colleted data on daily-life-fall how many participants provided data for this outcome in the groups, and how many daily-life-falls were reported?	NA	The provided text does not include any information about the collection of data on daily-life falls. It does not mention the number of participants who provided data for this outcome, nor does it report the number of daily-life falls in any of the groups. The study's focus is on the outcomes measured during the laboratory-based slip training sessions and the subsequent slip trials​	1
Lab-falls-info	Do the study collect data on laboratory falls. If yes, how is a laboratory falls defined and how are information laboratory falls collected?	Yes but no information what defined a falls	Definition of Laboratory Falls: Laboratory falls in the study are defined as incidents where participants experience a loss of balance leading to a fall during the controlled slip trials conducted in the laboratory setting. Specifically, a fall is identified based on the participants' inability to recover from an induced slip, resulting in either the participant's body making unintended contact w…	5
Lab-falls-data	If the study colleted data on laboratory falls how many participants provided data for this outcome in the groups, and how many laboratory falls were reported?	MPT is the group of interest I_n:12 I_n_falls:0 C_n:12 C_n_falls:2	Number of Participants Providing Data on Laboratory Falls: Moveable Platform Training (MPT) Group: 12 participants Virtual Reality Training (VRT) Group: 12 participants Control Group: 12 participants Number of Laboratory Falls Reported: Moveable Platform Training (MPT) Group: Before Training (Slip1): 5 falls (41%) After Training (Slip2): 0 falls (0%) Virtual Reality Training (VRT) Group: Before T…	1

## Sheet: Liu 2021
	I need information from the uploaded article. Can you help me get it?	Reference standard	ChatGPT	Evaluation
Year published	Was it reported what year the article was published? What year was the article published?	2020	Yes, the year of publication is mentioned in the article. The article "The retention of fall-resisting behavior derived from treadmill slip-perturbation training in community-dwelling older adults" by Liu et al. was published in the year 2020	1
Author(s)	Was the names of the authors reported? Please state the names of all authors.	Xuan Liu, Tanvi Bhatt, Yiru Wang, Shuaijie Wang, Anna Lee, Yi-Chung Pai	Yes, the names of the authors are reported in the article. The authors are: Xuan Liu Tanvi Bhatt Yiru Wang Shuaijie Wang Anna Lee Yi-Chung Pai	1
Protocol registration	Was it reported whether a protocol was published? If so, please state where the protocol was published.	N/A	The article discusses the protocols used in the study but does not mention if the protocol itself was published in a separate location. Here are the relevant mentions of protocols: Four protocols were compared: treadmill control (Tc), treadmill slip-perturbation training (Tt), overground control (Oc), and overground slip-perturbation training (Ot). An "ascending-mixed-intensity" treadmill-slip pe…	2
Funding source	Was any funding sources reported? If yes, how was the study funded?	National Institutes of Health (R01-AG029616 to YC (Clive) Pai and R01-AG044364 to Tanvi Bhatt and YC (Clive) Pai).	Yes, the funding sources for the study were reported. The study was funded by the National Institutes of Health (NIH) under the following grants: R01-AG029616 to YC (Clive) Pai R01-AG044364 to Tanvi Bhatt and YC (Clive) Pai	1
Type of trial	Was the sudy type reported? If yes, what type of study is it?	Individually randomized, controlled trial	Yes, the study type was reported. The study is described as an "original article" and involves a comparison of four protocols from two randomized controlled trials (RCTs). Specifically, the study is a randomized controlled trial focused on determining the retention of fall-resisting behavior derived from treadmill slip-perturbation training in community-dwelling older adults.	1
In- and exclusion criteria	Was inclusion and exclusion criteria reported? If yes, please state the inclusion and exclusion criteria.	Inclusion criteria: - community-dwelling older adults - aged 65 years or older - passed a cognition and memory test (Folstein Mini Mental Status Exam score > 25) - passed a mobility test [> 13.5 s on the Timed-Up-and-Go test (TUG)] - passed calcaneal ultrasound screening (T score > âˆ’ 1.5) Exclusion criteria: - neurological, musculoskeletal, and cardiopulmonary disorders - use of recreational dr…	Yes, the inclusion and exclusion criteria were reported in the study. Here are the criteria: Inclusion Criteria: Community-dwelling older adults aged 65 years or older. Recruited from exercise or community centers, independent senior living facilities, the Aging Research Registry of the Buehler Center on Aging at Northwestern University, and affiliates of the City of Chicago Department on Aging. …	2
Setting	Was participant characteristics reported? What was the residential status of the participants?	Community-dwelling	Yes, participant characteristics were reported in the study. The residential status of the participants is described as community-dwelling older adults. This term refers to older adults who live independently either in a retirement community or in the regular community, as opposed to those who require a higher level of care such as those in assisted living facilities or skilled nursing facilities.	1
Age	Was the age of participants reported? What was the mean or age range of the included participants?	Treadmill control = 73.0 (6.1) PBT treadmill= 72.9 (6.6) Overground control= 74.4 (5.8) PBT Overground= 72.8 (6.0)	Yes, the age of participants was reported. The study included community-dwelling older adults aged 65 years or older. The specific age characteristics reported are as follows: The mean age for the treadmill control (Tc) group was 73.0 years (±6.1 years). The mean age for the treadmill slip-perturbation training (Tt) group was 72.9 years (±6.6 years). The mean age for the overground control (Oc) g…	1
Gender	Was the gender of participants reported? What was the gender of the participants?	females n(%) Treadmill control = 34(67%) PBT treadmill= 36(68%) Overground control= 22(88%) PBT Overground= 13(57%)	Yes, the gender of participants was reported. Here are the gender distributions for the four groups: Treadmill control (Tc) group: 67% female (34 out of 51 participants) Treadmill slip-perturbation training (Tt) group: 68% female (36 out of 53 participants) Overground control (Oc) group: 88% female (22 out of 25 participants) Overground slip-perturbation training (Ot) group: 57% female (13 out of…	1
Falls history (past 12 months)	Was it reported if participants had a fall within the past 12 months prior to the study? If reported, please state the number of participants who had 1 or more falls prior to the study.	N/A	The extracted text does not provide information about whether participants had a fall within the past 12 months prior to the study. The details regarding participants' fall history before the study are not mentioned in the sections reviewed	1
Included participants	Was the number of included participants reported? How many participants were assigned to the intervention and comparator group?	224. PBT treadmill= 73, PBT Overground= 39. Treadmill control = 73, Overground control= 39	Yes, the number of included participants was reported. A total of 152 community-dwelling older adults participated in the study. Here is the breakdown of participants assigned to each group: Treadmill control (Tc) group: 51 participants Treadmill slip-perturbation training (Tt) group: 53 participants Overground control (Oc) group: 25 participants Overground slip-perturbation training (Ot) group: …	3	Depends on how the table of inclusion is interpretted. The numbers reported by ChatGPT is those who completed the trial with retest. The manual response is from the initial inclusion.
Drop-outs	Was the number of drop-out reported? If yes, what was the number of participants who did not complete the intervention?	70	Treadmill control (Tc) group: 22 drop-outs (51 participants started, 29 completed) Treadmill slip-perturbation training (Tt) group: 20 drop-outs (53 participants started, 33 completed) Overground control (Oc) group: 14 drop-outs (25 participants started, 11 completed) Overground slip-perturbation training (Ot) group: 14 drop-outs (23 participants started, 9 completed) The drop-out reasons include…	1
Intervention description	Was the interventon training protocol described? If so, what was the training protocol?	PBT treadmill= Treadmill with 40 slips PBT Overground= Overground with 24 slips	Yes, the intervention training protocol was described. Here are the details of the treadmill slip-perturbation training protocol: Treadmill Slip-Perturbation Training Protocol (Tt Group) Setup: Conducted on an ActiveStep treadmill (Simbex, Lebanon, NH). Participants walked on the treadmill with a safety harness to prevent falls. The treadmill had pre-programmed slip perturbations. Preferred Walki…	1
Multiple interventions	Was it reported whether the training protocol was combined with other types of training or interventions? If so, please state the additional intervention.	N/A	The study reported that the training protocol was not combined with other types of training or interventions. The treadmill slip-perturbation training protocol (Tt group) was conducted independently, as was the overground slip-perturbation training protocol (Ot group). The control groups (Tc and Oc) did not receive any additional training interventions beyond their specified protocols. There was …	1
Supervised	Was it reported wheter training sessions were supervised? Were the training sessions supervised?	Yes	Yes, it was reported that the training sessions were supervised. The study specifies that both the treadmill slip-perturbation training sessions and the overground slip-perturbation training sessions were conducted under supervision. Participants were equipped with safety harnesses and were monitored to ensure their safety and correct execution of the protocols. The supervision ensured that the t…	1
Intervention dose	Was the intervention dose reported? If so, please state the number of training session for the intervention and control group.	1 session	Yes, the intervention dose was reported. Here are the details: Intervention Groups Treadmill Slip-Perturbation Training (Tt) Group: Participants received a single session of treadmill slip-perturbation training. This session included 40 slip trials provided over 11 training blocks. Overground Slip-Perturbation Training (Ot) Group: Participants experienced a single session with 23 overground slip …	1
Intervention duration	Was the duration of intervention reported? If reported, how long was the intervention period?	1 week	Yes, the duration of the intervention was reported. The intervention consisted of a single session for both the treadmill slip-perturbation training (Tt) group and the overground slip-perturbation training (Ot) group. Treadmill Slip-Perturbation Training (Tt) Group: The single session lasted approximately 30 minutes, during which participants received 40 slip trials over 11 training blocks. Overg…	1
Comparison	Was the protocol for the comparator group reported? If yes, what was the protocol for the comparator or control group?	"Group Tc walked onthe treadmill for 30 min (same duration with Tt) as practice." "Group Oc directly received the post-training test without practice."	Yes, the protocol for the comparator (control) groups was reported. Here are the details: Treadmill Control (Tc) Group Activity: Participants walked on a treadmill. Duration: 30 minutes. Details: No slip perturbations were introduced during the treadmill walking session. This served as a control to compare the effects of treadmill walking without perturbations against the treadmill slip-perturbat…	1
Daily-life-falls	Do the study collect data on daily-life-falls. If yes, how is a daily-life-fall defined and how are information daily-life-falls collected?	NA	The study did not collect data on daily-life falls. The primary focus of the study was on assessing the retention of fall-resisting behavior derived from treadmill slip-perturbation training through laboratory-induced slip tests. The falls were detected using a load cell during these tests, and stability data were collected using a motion analysis system and force plates. There is no mention in t…	1
	If the study colleted data on daily-life-fall how many participants provided data for this outcome in the groups, and how many daily-life-falls were reported?	NA	The text extraction and searches did not provide clear information on whether the study collected data on daily-life falls. From the details available in the provided segments, there is no mention of collecting or reporting data on daily-life falls. The focus of the study appears to be on laboratory-induced slips and the assessment of fall-resisting behaviors in a controlled environment. If there…	1
Lab-falls-info	Do the study collect data on laboratory falls. If yes, how is a laboratory falls defined and how are information laboratory falls collected?	peak force recorded by the load cell in the harness system exceeded 30% of body weight	Definition of Laboratory Falls: A laboratory fall is determined when the peak force recorded by the load cell in the harness system exceeds 30% of the subject's body weight. Collection of Information on Laboratory Falls: Harness System: All subjects wore a full-body harness connected to shock-absorbing ropes attached to a load cell mounted on an overhead trolley on a ceiling track. This setup all…	2
Lab-falls-data	If the study colleted data on laboratory falls how many participants provided data for this outcome in the groups, and how many laboratory falls were reported?	Tt group is the relevant one "retest slip: Ot = 0, Tt = 15.1%,Oc = 24%, Tc = 35.3%)" "On the 6-month retest slip, Tt group had significantly lower fall incidence (χ2 = 5.656, p = 0.017) and higher stability (p = 0.02) in comparison with Tc group. Tt group showed significantly higher fall incidence (χ2 = 3.880, p = 0.049) and lower stability (p = 0.002) in comparison with Ot group."	Yes, the study collected data on laboratory falls. Here's the information on the number of participants who provided data for this outcome and the number of laboratory falls reported for each group: Number of Participants Providing Data: Overground Slip-Perturbation Training Group (Ot): 23 participants Overground Control Group (Oc): 25 participants Treadmill Slip-Perturbation Training Group (Tt):…	1

## Sheet: Lurie 2020
	I need information from the uploaded article. Can you help me get it?	Reference standard	ChatGPT	Evaluation
Year published	Was it reported what year the article was published? What year was the article published?	2020	Yes, the article was published in 2020. This information is noted both in the article's citation and in the text itself: The citation at the beginning of the document states: "Lurie JD, Zagaria AB, Ellis L, et al. Surface perturbation training to prevent falls in older adults: a highly pragmatic, randomized controlled trial. Phys Ther. 2020;100:1153–1162." The text also mentions "© 2020 American …	1
Author(s)	Was the names of the authors reported? Please state the names of all authors.	Jon D. Lurie, Alexandra B. Zagaria, Lisa Ellis, Dawna Pidgeon, Kathleen M. Gill-Body, Christina Burke, Kurt Armbrust, Sharil Cass, Kevin F. Spratt, Christine M. McDonough	Yes, the names of the authors are reported in the article. Here are the names of all the authors: Jon D. Lurie Alexandra B. Zagaria Lisa Ellis Dawna Pidgeon Kathleen M. Gill-Body Christina Burke Kurt Armbrust Sharil Cass Kevin F. Spratt Christine M. McDonough	1
Protocol registration	Was it reported whether a protocol was published? If so, please state where the protocol was published.	ClinicalTrials.gov	Yes, the article reports that the trial protocol was approved by local institutional review boards at each site and was registered at ClinicalTrials.gov. The specific registration details are provided: The trial is registered at ClinicalTrials.gov with the identifier NCT01006967. This indicates that the protocol was published and made available on the ClinicalTrials.gov website.	1
Funding source	Was any funding sources reported? If yes, how was the study funded?	Agency for Healthcare Research and Quality (grant no. R01HS018459).	Yes, the funding sources for the study were reported. The study was supported by the Agency for Healthcare Research and Quality. The specific grant number provided is: Grant Number: R01HS018459 The article also notes that the content is solely the responsibility of the authors and does not necessarily represent the official views of the Agency for Healthcare Research and Quality.	1
Type of trial	Was the study type reported? If yes, what type of study is it?	Individually randomized, controlled trial	Yes, the study type was reported. The study is described as a: Multi-center, pragmatic, randomized, comparative effectiveness trial. This type of study design focuses on comparing the effectiveness of different interventions in real-world clinical settings.	1
In- and exclusion criteria	Was inclusion and exclusion criteria reported? If yes, please state the inclusion and exclusion criteria.	Inclusion criteria: - aged 65 years or older - referred for gait/balance physical therapy - participants needed one of the following fall risk factors: âˆ™fall in last year TUG > 13.5 seconds; or âˆ™DGI â‰¤ 19/24; or âˆ™BBS < 50/56; or âˆ™ABC < 67% - for patients with Parkinsonâ€™s disease, the thresholds differed (TUGâ‰¥ 8 seconds, DGI â‰¤ 22/24, or BBS < 54/56) due to the lower sensitivity of t…	Yes, the inclusion and exclusion criteria were reported in the article. Inclusion Criteria: Age: Patients aged 65 years or older. Referral: Referred for gait/balance physical therapy at participating sites. Fall Risk Factors: Participants needed one of the following fall risk factors: Fall in the last year. Timed Up & Go Test (TUG) > 13.5 seconds. Dynamic Gait Index (DGI) ≤ 19/24. Berg Balance Sc…	1
Setting	Was participant characteristics reported? What was the residential status of the participants?	Other: Community-dwelling referred for gait/balance physical therapy	Yes, participant characteristics were reported in the article. However, the residential status of the participants was not explicitly mentioned in the provided text. Participant Characteristics at Baseline: Age: Mean age was 78 years (range 65-96 for the perturbation training group and 65-95 for the usual treatment group). Sex: 47% female in both groups. Fall History: Falls in the past 3 months: …	2
Age	Was the age of participants reported? What was the mean or age range of the included participants?	Intervention group: 78 (65-96) Control group: 78 (65-95)	Yes, the age of the participants was reported. Age of Participants: Mean Age: 78 years. Age Range: Perturbation Training Group: 65 to 96 years. Usual Treatment Group: 65 to 95 years.	1
Gender	Was the gender of participants reported? What was the gender of the participants?	Intervention group: 110 female (47%) Control group: 110 female (47%)	Yes, the gender of the participants was reported. Gender of Participants: Female: 47% in both the perturbation training group and the usual treatment group.	1
Falls history (past 12 months)	Was it reported if participants had a fall within the past 12 months prior to the study? If reported, please state the number of participants who had 1 or more falls prior to the study.	Intervention group: Fall past 3 months: 136 (54%) Fall past year: 179 (71%) Control group: Fall past 3 months: 130 (51%) Fall past year: 169 (67%)	Yes, it was reported whether participants had experienced a fall within the past 12 months prior to the study. Falls in the Past Year: Perturbation Training Group: 179 participants (71%) had one or more falls. Usual Treatment Group: 169 participants (67%) had one or more falls.	1
Included participants	Was the number of included participants reported? How many participants were assigned to the intervention and comparator group?	506 in total. 253 assigned to intervention group and 253 in control group.	Yes, the number of included participants was reported. Number of Participants: Total Participants: 506 Perturbation Training Group: 253 participants Usual Treatment Group: 253 participants	1
Drop-outs	Was the number of drop-out reported? If yes, what was the number of participants who did not complete the intervention?	129	Yes, the number of drop-outs was reported. Drop-Outs: Perturbation Training Group: 8 participants withdrew prior to treatment, with 2 deaths occurring before treatment. Usual Treatment Group: 8 participants withdrew prior to treatment. So, a total of 16 participants did not complete the intervention.	3	Depends on how to interpret the flow-chart- and when it counts as dropouts. ChatGPT is partially correct however there is some missing data.
Intervention description	Was the interventon training protocol described? If so, what was the training protocol?	surface perturbation training session consisted of sequential postural disturbances delivered when standing or walking while harnessed on the ActiveStep. Perturbations typically occurred in both forward (trip) and backward (slip) directions, with occasional use of sideways perturbations in individual cases.	Yes, the intervention training protocol was described in the article. Intervention Training Protocol: Surface Perturbation Treadmill Training: Device: ActiveStep, a commercially available surface perturbation training device. Components: Motorized treadmill, safety harness, and customized software to deliver surface perturbations (forward or backward displacements of the treadmill belt). Training…	1
Multiple interventions	Was it reported whether the training protocol was combined with other types of training or interventions? If so, please state the additional intervention.	All participants received some common interventions including strengthening and flexibility exercises, static and dynamic balance exercises, mobility training, patient education, and home exercise programs. Home exercises were typically recommended to be done 4 to 5 times/wk or on days the patient did not attend physical therapist clinic.	Yes, it was reported that the training protocol was combined with other types of training or interventions. Additional Interventions Combined with the Training Protocol: For Both Groups (Perturbation Training Group and Usual Treatment Group): Multimodal Exercise-Based Balance Training: Strengthening and Flexibility Exercises: Gastrocnemius/soleus stretching Heel/toe raises Chair sit-to-stand Resi…	1
Supervised	Was it reported whether training sessions were supervised? Were the training sessions supervised?	Yes	Yes, it was reported that the training sessions were supervised. Supervision of Training Sessions: Supervised Sessions: The training sessions were supervised by physical therapists. Settings: Treatment took place within routine clinical care at 8 physical therapist outpatient practices. Therapists' Role: Therapists were responsible for delivering the individualized multimodal program, integrating…	1
Intervention dose	Was the intervention dose reported? If so, please state the number of training session for the intervention and control group.	2-3 sessions per week - varied based on individual patient need	Yes, the intervention dose was reported. Number of Training Sessions: Perturbation Training Group: Average Number of Treatment Sessions: 10.4 sessions (median 9; range 1 to 80; 1st–3rd quartiles: 6 to 13). Number of Sessions Utilizing the Treadmill: On average, 4.7 sessions (SD 3.3; range 1 to 25). Usual Treatment Group: Average Number of Treatment Sessions: 10.4 sessions (median 9; range 1 to 50…	1
Intervention duration	Was the duration of intervention reported? If reported, how long was the intervention period?	4 to 6 weeks - varied based on individual patient need	The duration of the intervention was not explicitly reported in terms of total weeks or months for the entire intervention period in the provided text. However, the article provides information on the typical course of treatment and the duration of individual sessions: Duration of Intervention: Typical Course of Treatment: 2 to 3 sessions per week for 4 to 6 weeks (varied based on individual pati…	1
Comparison	Was the protocol for the comparator group reported? If yes, what was the protocol for the comparator or control group?	The usual treatment group received the usual gait/balance intervention. - all participants received some common interventions including strengthening and flexibility exercises, static and dynamic balance exercises, mobility training, patient education, and home exercise programs. - home exercises were typically recommended to be done 4 to 5 times/wk or on days the patient did not attend physical …	Yes, the protocol for the comparator (usual treatment) group was reported. Protocol for the Comparator Group (Usual Treatment Group): Usual Multimodal Exercise-Based Balance Training: Individualized Program: Designed to address specific impairments, balance deficits, and functional limitations of each patient. Common Interventions: Strengthening and Flexibility Exercises: Gastrocnemius/soleus str…	1
Daily-life-falls	Do the study collect data on daily-life-falls. If yes, how is a daily-life-fall defined and how are information daily-life-falls collected?	Fall: when a person unintentionally comes to rest on the ground or another lower level Injury: we mean the fall caused you to limit your regular activities for at least a day or to go see a doctor diary to prospectively record falls 12 months	Definition and Collection of Daily-Life Falls: Definition: Daily-Life Fall: Defined using the Centers for Disease Control and Prevention’s Behavioral Risk Factor Surveillance System criteria: "By a fall, we mean when a person unintentionally comes to rest on the ground or another lower level." "By an injury, we mean the fall caused you to limit your regular activities for at least a day or to go …	1
	If the study colleted data on daily-life-fall how many participants provided data for this outcome in the groups, and how many daily-life-falls were reported?	"Data for 12 months: I_n:187 I_n_falls:NA I_n_fallers:60 C_n:190 C_n_falls:NA C_n_fallers:65"	Yes, the study collected data on daily-life falls, and the number of participants who provided data as well as the number of daily-life falls reported are detailed. Data Collection and Reporting of Daily-Life Falls: Number of Participants Providing Data: Perturbation Training Group: At 3 months: 212 out of 245 treated participants (87%) At 1 year: 187 out of 245 treated participants (76%) Usual T…	1
Lab-falls-info	Do the study collect data on laboratory falls. If yes, how is a laboratory falls defined and how are information laboratory falls collected?	NA	Yes, the study does collect data on laboratory falls. Here is the relevant information from the document regarding the definition and collection of information on laboratory falls: Definition of Laboratory Falls: A "laboratory fall" in the context of this study refers to falls that are simulated or induced in a controlled laboratory setting to assess the participants' ability to recover from pert…	5
Lab-falls-data	If the study colleted data on laboratory falls how many participants provided data for this outcome in the groups, and how many laboratory falls were reported?	NA	The study does not explicitly mention collecting data specifically on laboratory falls. It primarily focuses on real-life falls and fall-related injuries, assessed through a prospective daily fall diary reviewed via telephone interviews every 3 months for one year​​. Here is a summary of how falls and fall-related injuries were assessed in the study: Participants: The study included 506 patients …	2

## Sheet: Nørgaard 2023
	Question	Reference standard	ChatGPT	Evaluation
Year published	Was it reported what year the article was published? What year was the article published?	2023	Yes, the article was published in 2023. This is indicated in the abstract, which states: "JAMA Network Open. 2023;6(4):e238422. doi:10.1001/jamanetworkopen.2023.8422 (Reprinted) April 20, 2023	1
Author(s)	Was the names of the authors reported? Please state the names of all authors.	Jens Eg Nørgaard; Stig Andersen; Jesper Ryg; Andrew James Thomas Stevenson; Jane Andreasen; Anderson Souza Oliveira; Mathias Brix Danielsen; Martin Gronbech Jorgensen.	Yes, the names of the authors were reported. The authors of the article are: Jens Eg Nørgaard, MSc Stig Andersen, MD, PhD Jesper Ryg, MD, PhD Andrew James Thomas Stevenson, PhD Jane Andreasen, PhD Anderson Souza Oliveira, PhD Mathias Brix Danielsen, MD, PhD Martin Gronbech Jorgensen, PhD​	1
Protocol registration	Was it reported whether a protocol was published? If so, please state where the protocol was published.	ClinicalTrials.gov	Yes, it was reported that a protocol was published. The trial protocol was preregistered at ClinicalTrials.gov and published elsewhere. Specifically, it is mentioned: "The trial protocol (Supplement 1) and statistical analysis plan were preregistered at ClinicalTrials.gov and published elsewhere"​​. The ClinicalTrials.gov Identifier for the study is NCT04733222.	1
Funding source	Was any funding sources reported? If yes, how was the study funded?	Grants from the Department of Geriatric Medicine, Aalborg University Hospital; Department of Clinical Medicine, Aalborg University; and Aalborg Municipality	Yes, funding sources were reported for the study. The study was funded by grants from: The Department of Geriatric Medicine, Aalborg University Hospital The Department of Clinical Medicine, Aalborg University Aalborg Municipality It is also mentioned that Mr. Nørgaard, Dr. Andersen, and Dr. Jorgensen were supported by these grants​	1
Type of trial	Was the study type reported? If yes, what type of study is it?	Individually randomized, controlled trial	Yes, the study type was reported. The study is a randomized clinical trial (RCT). This is indicated in the title and the methods section: "This 12-month, assessor-blinded randomized clinical trial was conducted from March 2021 through December 2022"	1
In- and exclusion criteria	Was inclusion and exclusion criteria reported? If yes, please state the inclusion and exclusion criteria.	Inclusion criteria: - 65 years or older - community dwelling - able to walk without a walking aid Exclusion criteria: - orthopedic surgery within the past 12 months - osteoporosis or osteoporosis-related fractures (low-impact hip, spine, or wrist fracture) - progressive neurological disease (eg, Parkinson or multiple sclerosis) - had an unstable medical condition that prevented safe participation…	Yes, the inclusion and exclusion criteria were reported. Inclusion Criteria: Adults aged 65 years or older. Community-dwelling. Able to walk without a walking aid. Exclusion Criteria: Orthopedic surgery within the past 12 months. Osteoporosis or osteoporosis-related fractures (low-impact hip, spine, or wrist fracture). Progressive neurological disease (e.g., Parkinson's disease or multiple sclero…	1
Setting	Was participant characteristics reported? What was the residential status of the participants?	Community-dwelling	Yes, participant characteristics were reported. The residential status of the participants was that they were community-dwelling older adults. This is explicitly mentioned in the study: "Participants were community-dwelling adults 65 years or older and were able to walk without a walking aid"​	1
Age	Was the age of participants reported? What was the mean or age range of the included participants?	Overall: mean [SD] age, 72 [5] years Intervention group: 72.7 (4.7) Control group: 72.0 (4.7)	Yes, the age of participants was reported. The mean age of the included participants was 72 years, with a standard deviation of 5 years. This indicates that the participants' ages ranged approximately from 67 to 77 years​​.	1
Gender	Was the gender of participants reported? What was the gender of the participants?	Overall: 79 females [56%], 61 males [44%] Intervention group: 41 females [59%], 29 males [41%] Control group: 38 females [54%], 32 males [46%]	Yes, the gender of the participants was reported. Out of the 140 participants, 79 were females (56%) and 61 were males (44%)​​.	1
Falls history (past 12 months)	Was it reported if participants had a fall within the past 12 months prior to the study? If reported, please state the number of participants who had 1 or more falls prior to the study.	Overall: fifty-seven participants (41%) had a fall in the past 12 months before study enrollment. Intervention group: 28 Control group: 29	Yes, it was reported if participants had a fall within the past 12 months prior to the study. A total of 57 participants (41%) had experienced one or more falls in the past 12 months before the study​	1
Included participants	Was the number of included participants reported? How many participants were assigned to the intervention and comparator group?	140 in total. 70 in intervention group and 70 in comparator group.	Yes, the number of included participants was reported. A total of 140 participants were included in the study. They were randomly assigned to either the intervention group or the comparator group, with 70 participants in each group​	1
Drop-outs	Was the number of drop-out reported? If yes, what was the number of participants who did not complete the intervention?	N/A	Yes, the number of participants who did not complete the intervention was reported. In the intervention group (perturbation-based balance training), 7 participants did not complete at least 75% of the training sessions. In the control group (treadmill walking), 2 participants did not complete at least 75% of the training sessions​	1	ChatGPt is right. Figure 1
Intervention description	Was the interventon training protocol described? If so, what was the training protocol?	The PBT intervention used in the study consisted of 4 sessions lasting approximately 20 minutes each, delivered on a uniformly moving treadmill with no lateral rails (Split 70/157/ASK; Woodway). A safety harness prevented participants from falling to the ground if they could not regain balance after a perturbation. Participants experienced only slips in the first session, only trips in the second…	Yes, the intervention training protocol was described in the article. Intervention Group: Perturbation-Based Balance Training (PBT) Sessions: Four 20-minute sessions. Perturbations: Each session included 40 perturbations (20 to each leg). Types of Perturbations: Session 1: Only slips. Session 2: Only trips. Sessions 3 and 4: Mixed perturbations (slips and trips in a randomized order). Scheduling:…	1
Multiple interventions	Was it reported whether the training protocol was combined with other types of training or interventions? If so, please state the additional intervention.	N/A	No, it was not reported that the training protocol was combined with other types of training or interventions. The study specifically compared perturbation-based balance training (PBT) with regular treadmill walking, and there was no mention of combining these protocols with any additional interventions​	1
Supervised	Was it reported wheter training sessions were supervised? Were the training sessions supervised?	Yes	Yes, it was reported that the training sessions were supervised. The training sessions were conducted in a laboratory setting, and the personnel responsible for the training sessions (indicated by the initials J.E.N.) registered all adverse events related to the intervention, implying that the sessions were supervised​	1
Intervention dose	Was the intervention dose reported? If so, please state the number of training session for the intervention and control group.	4 sessions	Yes, the intervention dose was reported. Both the intervention group (perturbation-based balance training) and the control group (treadmill walking) underwent four 20-minute training sessions: Intervention Group: Four 20-minute sessions of perturbation-based balance training. Control Group: Four 20-minute sessions of treadmill walking at their preferred speed	1
Intervention duration	Was the duration of intervention reported? If reported, how long was the intervention period?	26 weeks	Yes, the duration of the intervention was reported. The intervention period spanned six months: The initial three training sessions were completed within the first week. The fourth session was conducted six months later	1
Comparison	Was the protocol for the comparator group reported? If yes, what was the protocol for the comparator or control group?	usual treatment: Treadmill walking training	Control Group: Treadmill Walking Training Sessions: Four 20-minute sessions. Activity: Participants performed treadmill walking at their preferred walking speed. Scheduling: The first two sessions were performed on the same day immediately after pre-training assessments. The third session was completed one week later. The fourth session was conducted six months after the initial training sessions…	1
Daily-life-falls	Do the study collect data on daily-life-falls. If yes, how is a daily-life-fall defined and how are information daily-life-falls collected?	A fall was defined as â€œan unexpected event in which the participant comes to rest on the ground, floor, or lower level." Daily life falls were defined as falls that occurred outside of the laboratory setting, in the participant's daily life. These falls were assessed using fall calendars that participants completed daily for 12 months after the third training session. The study did not explicit…	Yes, the study collected data on daily-life falls. Definition of a Daily-Life Fall: A daily-life fall was defined as "an unexpected event in which the participant comes to rest on the ground, floor, or lower level"​​. Collection of Daily-Life Fall Data: Fall Calendars: Participants recorded their falls daily in fall calendars. Monthly Submission: These calendars were returned to the research team…	1
	If the study colleted data on daily-life-fall how many participants provided data for this outcome in the groups, and how many daily-life-falls were reported?	"12 Months data: I_n:70 I_n_falls:62 I_n_fallers:34 C_n:70 C_n_falls:78 C_n_fallers:39"	Yes, the study collected data on daily-life falls. Number of Participants Providing Data: Intervention Group (PBT): 68 out of 70 participants (97%) provided data for daily-life falls. Control Group: 67 out of 70 participants (96%) provided data for daily-life falls​​. Number of Daily-Life Falls Reported: Intervention Group (PBT): 62 falls. Control Group: 78 falls​	1
Lab-falls-info	Do the study collect data on laboratory falls. If yes, how is a laboratory falls defined and how are information laboratory falls collected?	categorized as a fall when the participant's body posture was in a falling mode and stopped by the safety harness.	Yes, the study collected data on laboratory falls. Definition of Laboratory Falls A laboratory fall was defined based on the participants' body posture during perturbations on the treadmill. Specifically, an attempt was categorized as a fall when the participant's body posture was in a falling mode that was clearly and unambiguously stopped by the safety harness. Collection of Laboratory Fall Dat…	1
Lab-falls-data	If the study colleted data on laboratory falls how many participants provided data for this outcome in the groups, and how many laboratory falls were reported?	NA	Laboratory Falls Data Collection Number of Participants Providing Data PBT Group: 51 participants provided data on laboratory falls. Control Group: 45 participants provided data on laboratory falls. Number of Laboratory Falls Reported PBT Group: Pre-training: 25 falls Post-training: 5 falls 6-month follow-up: 11 falls 12-month follow-up: 9 falls Control Group: Pre-training: 26 falls Post-training…	5

## Sheet: Okubo 2019
	Question	Reference standard	ChatGPT	Evaluation
Year published	Was it reported what year the article was published? What year was the article published?	2019	Yes, it was reported in the document. The article was published in 2019.	1
Author(s)	Was the names of the authors reported? Please state the names of all authors.	Yoshiro Okubo, Daina L Sturnieks, Matthew A Brodie, Lionne Duran, and Stephen R Lord	ChatGPT Yes, the names of the authors were reported in the document. The authors of the article are: Yoshiro Okubo, PhD Daina L. Sturnieks, PhD Matthew A. Brodie, PhD Lionne Duran, MS Stephen R. Lord, PhD, DSc	1
Protocol registration	Was it reported whether a protocol was published? If so, please state where the protocol was published.	Australian New Zealand Clinical Trials Registry	Yes, it was reported that the protocol was published. The protocol was prospectively registered in the Australian New Zealand Clinical Trials Registry with the identifier ACTRN12617000564358.	1
Funding source	Was any funding sources reported? If yes, how was the study funded?	National Health and Medical Research Council (NHMRC) Program Grant (no. 1055084) - Meiji Yasuda Life Foundation of Health and Welfare, Research Grant for Young Researchers. - Y.O. was supported by a Japan Society for the Promotion of Science fellowship. - D.L.S. was supported by a PB Foundation fellowship. - S.R.L. holds an NHMRC research fellowship	Yes, the funding sources were reported. The study was funded by: A National Health and Medical Research Council (NHMRC) Program Grant (no. 1055084). The Meiji Yasuda Life Foundation of Health and Welfare, Research Grant for Young Researchers. Yoshiro Okubo was supported by a Japan Society for the Promotion of Science fellowship. Daina L. Sturnieks was supported by a PB Foundation fellowship. Step…	1
Type of trial	Was the sudy type reported? If yes, what type of study is it?	Individually randomized, controlled trial	Yes, the study type was reported. It is a blinded randomized controlled trial.	1
In- and exclusion criteria	Was inclusion and exclusion criteria reported? If yes, please state the inclusion and exclusion criteria.	Inclusion: - aged 65â€“90 years - living independently in the community - exercising for at least 90 minutes per week in the past 3 months - able to walk for 20 minutes without an aid. Exclusion: - osteoporosis - neurological impairments - history of fractures in the past 3 years - joint replacement in the past 12 months	Yes, the inclusion and exclusion criteria were reported. Inclusion Criteria: Aged 65–90 years. Living independently in the community. Exercising for at least 90 minutes per week in the past 3 months. Able to walk for 20 minutes without an aid. Exclusion Criteria: Osteoporosis. Neurological impairments. History of fractures in the past 3 years. Joint replacement in the past 12 months.	1
Setting	Was participant characteristics reported? What was the residential status of the participants?	Community-dwelling	Yes, participant characteristics were reported. The participants were community-dwelling older adults, meaning they lived independently in the community.	1
Age	Was the age of participants reported? What was the mean or age range of the included participants?	PBT group: 73.3 Â± 5.9 Control group: 70.8 Â± 4.9	Yes, the age of participants was reported. The mean age of participants in the intervention group was 73.3 ± 5.9 years, and in the control group, it was 70.8 ± 4.9 years. The age range of eligible participants was 65–90 years.	1
Gender	Was the gender of participants reported? What was the gender of the participants?	Female n (%) PBT= 13 (59%) Control= 12 (55%)	Yes, the gender of the participants was reported. In the intervention group, 59% (13 out of 22) were female, and in the control group, 55% (12 out of 22) were female.	1
Falls history (past 12 months)	Was it reported if participants had a fall within the past 12 months prior to the study? If reported, please state the number of participants who had 1 or more falls prior to the study.	N/A	Yes, it was reported if participants had a fall within the past 12 months prior to the study. Here are the details: Number of participants who had 1 or more falls prior to the study: In the intervention group, 9 participants (41%) had at least one fall in the past 12 months. In the control group, 6 participants (27%) had at least one fall in the past 12 months​	5
Included participants	Was the number of included participants reported? How many participants were assigned to the intervention and comparator group?	44 in total, 22 in intervention group and 22 in comparator group	Yes, the number of included participants was reported. A total of 44 participants were included in the study, with 22 participants assigned to the intervention group and 22 participants assigned to the control group.	1
Drop-outs	Was the number of drop-out reported? If yes, what was the number of participants who did not complete the intervention?	3	Yes, the number of drop-outs was reported. Three participants from the intervention group withdrew from the study, resulting in a dropout rate of 13.6% for the intervention group.	1
Intervention description	Was the interventon training protocol described? If so, what was the training protocol?	the intervention group received reactive balance training comprising repeated exposure to trips and slips in three 40 minutes sessions (120 minutes in total) - session 1 trained recovery from trips (Ã—20), Session 2 trained recovery from slips (Ã—20), and Session 3 trained recovery from a mix of trips (Ã—10) and slips (Ã—10) - participants were asked to walk at their usual pace (ie, expecting no …	Yes, the intervention training protocol was described in detail. Training Protocol: The intervention group underwent reactive balance training comprising repeated exposure to trips and slips in three 40-minute sessions (120 minutes in total). The sessions were structured as follows: Session 1: Focused on training recovery from trips. Participants experienced 20 trips. Session 2: Focused on traini…	1
Multiple interventions	Was it reported whether the training protocol was combined with other types of training or interventions? If so, please state the additional intervention.	N/A	Yes, the training protocol was described, and it was reported whether the training protocol was combined with other types of training or interventions. Additional Intervention: The intervention group received reactive balance training. The control group received one session of sham "target step training." This sham training involved: Practicing walking while wearing the harness. Stepping on targe…	3
Supervised	Was it reported wheter training sessions were supervised? Were the training sessions supervised?	Yes	Yes, it was reported that the training sessions were supervised. The sessions were individually supervised to ensure safety and proper execution of the training protocol	1
Intervention dose	Was the intervention dose reported? If so, please state the number of training session for the intervention and control group.	3 sessions	Yes, the intervention dose was reported. Intervention Group: Received a total of three 40-minute sessions of reactive balance training (120 minutes in total). Sessions were held across 2 days within one week: First day: Sessions 1 and 2, separated by a lunch break. Second day: Session 3. Control Group: Received one 40-minute session of sham "target step training" comprising 30 trials.	1
Intervention duration	Was the duration of intervention reported? If reported, how long was the intervention period?	2 days	Yes, the duration of the intervention was reported. The intervention period spanned 2 days within one week.	1
Comparison	Was the protocol for the comparator group reported? If yes, what was the protocol for the comparator or control group?	N/A	Yes, the protocol for the comparator (control) group was reported. Control Group Protocol: The control group undertook one session of sham "target step training" on the same walkway used for the intervention group. This session involved practice of walking while wearing the harness. Participants stepped on the target tiles, with the accompaniment of music that had a beat reflecting the desired ca…	1	The response is not the same as the manual data extraction, but ChatGPT answers correctly.
Daily-life-falls	Do the study collect data on daily-life-falls. If yes, how is a daily-life-fall defined and how are information daily-life-falls collected?	NA	Yes, the study collected data on daily-life falls. Definition of a Daily-Life Fall: A fall was defined as "an event that results in a person coming to rest inadvertently on the ground or lower level"​​. Data Collection Method: Information on daily-life falls was collected using monthly fall diaries. Participants recorded any falls and their details (date, time, cause, and consequences) in these d…	5
	If the study colleted data on daily-life-fall how many participants provided data for this outcome in the groups, and how many daily-life-falls were reported?	NA	Yes, the study collected data on daily-life falls. Participants Providing Data: 21 participants in the intervention group provided data on daily-life falls. 22 participants in the control group provided data on daily-life falls. Number of Daily-Life Falls Reported: Intervention group: 16 falls were reported. Control group: 16 falls were reported​	5
Lab-falls-info	Do the study collect data on laboratory falls. If yes, how is a laboratory falls defined and how are information laboratory falls collected?	A fall was defined by the harness supported load when it exceeded 30% of the personâ€™s body weight.	Yes, the study collected data on laboratory falls. A laboratory fall is defined as a fall in which the harness supported more than 30% of the participant's body weight. This definition was used during the post-assessment of the intervention's effectiveness. Information on laboratory falls was collected as follows: Assessment Protocol: The assessment was conducted after a 1-hour lunch break from t…	1
Lab-falls-data	If the study colleted data on laboratory falls how many participants provided data for this outcome in the groups, and how many laboratory falls were reported?	"At post-assessment, a total of 51 falls were recorded in the laboratory; 23 and 27 falls from induced slips and trips, respectively. Rate ratios (95% confidence intervals) of the intervention group, relative to the control group for falls in the laboratory were 0.40 (0.22–0.76) for all falls, 0.33 (0.12–0.90) for slip falls, and 0.49 (0.21–1.12) for trip falls (Figure 3)."	The study collected data on laboratory falls from participants in both the intervention and control groups. Participants Providing Data: Intervention Group: 22 participants were initially allocated, but 19 participants provided data for the laboratory falls outcome due to dropouts. Control Group: 22 participants provided data for the laboratory falls outcome. Laboratory Falls Reported: Total Fall…	1

## Sheet: Pai 2014
	Question	Reference standard	ChatGPT	Evaluation
Year published	Was it reported what year the article was published? What year was the article published?	2014	Yes, the article reports its publication details. The article was published in 2014. This information can be found on the first page of the article: "Cite journal as: J Gerontol A Biol Sci Med Sci 2014 December;69(12):1586–1594 doi:10.1093/gerona/glu087 Advance Access publication June 24, 2014"​	1
Author(s)	Was the names of the authors reported? Please state the names of all authors.	Yi-Chung Pai, Tanvi Bhatt, Feng Yang, Edward Wang	Yes, the names of the authors are reported. The authors of the article are: Yi-Chung Pai Tanvi Bhatt Feng Yang Edward Wang	1
Protocol registration	Was it reported whether a protocol was published? If so, please state where the protocol was published.	N/A	The article does not mention a separate publication for the protocol. It describes the study design and methods in detail within the text but does not indicate that a protocol was published elsewhere. Therefore, it appears that the protocol was not published separately from the article itself	1
Funding source	Was any funding sources reported? If yes, how was the study funded?	National Institutes of Health (2R01-AG16727, R01-AG029616 to Y.-C.P.).	Yes, the article reports the funding sources. The study was supported by the National Institutes of Health (NIH), with specific grants numbered 2R01-AG16727 and R01-AG029616 awarded to Yi-Chung Pai​	1
Type of trial	Was the sudy type reported? If yes, what type of study is it?	Individually randomized, controlled trial	Yes, the study type was reported. It is a randomized controlled trial (RCT)​	1
In- and exclusion criteria	Was inclusion and exclusion criteria reported? If yes, please state the inclusion and exclusion criteria.	Inclusion criteria: - 65 years or older - no prior experience of any perturbation training - passed a cognition and memory test (>25 on the Folstein Mini Mental Status Exam) - passed a calcaneal ultrasound screening (T score > âˆ’1.5) (21) - passed mobility test (Timed Up and Go score < 13.5 seconds) Exclusion criteria: - any neurological, musculoskeletal, and cardiopulmonary conditions	Yes, the inclusion and exclusion criteria were reported in the article. Inclusion Criteria: Community-dwelling older adults aged 65 years or older. Participants who gave written informed consent. Participants with no prior experience of any perturbation training. Participants who passed the following screenings: Cognition and memory test (scoring >25 on the Folstein Mini Mental Status Exam). Calc…	2
Setting	Was participant characteristics reported? What was the residential status of the participants?	Community-dwelling	Yes, participant characteristics were reported. The participants were community-dwelling older adults. This means they lived independently in their own homes or in community settings rather than in institutional settings such as nursing homes​​.	1
Age	Was the age of participants reported? What was the mean or age range of the included participants?	Intervention group: 72.0Â±5.5 Control group: 73.7Â±5.3	Yes, the age of the participants was reported. The included participants were aged 65 years or older. The study provides specific age details: Training Group: The mean age of participants who completed the study was 72.0 ± 5.5 years, while those who dropped out had a mean age of 74.6 ± 5.2 years. Control Group: The mean age of participants who completed the study was 73.7 ± 5.3 years, while those…	1
Gender	Was the gender of participants reported? What was the gender of the participants?	Intervention group: male 23 (34.3%) Control group: male 16 (21.3%)	Yes, the gender of the participants was reported. Training Group: 34.3% of the participants who completed the study were male. Control Group: 21.3% of the participants who completed the study were male. The gender distribution shows that there were more males in the training group compared to the control group​​.	1
Falls history (past 12 months)	Was it reported if participants had a fall within the past 12 months prior to the study? If reported, please state the number of participants who had 1 or more falls prior to the study.	History of falls: Intervention group: 23 (34.3%) Control group: 29 (38.7%)	Yes, it was reported whether participants had a fall within the past 12 months prior to the study. Training Group: 23 participants (34.3%) had a history of falls. Control Group: 29 participants (38.7%) had a history of falls. This information indicates the number of participants in each group who had experienced one or more falls in the 12 months before the study​​.	1
Included participants	Was the number of included participants reported? How many participants were assigned to ithe ntervention and comparator group?	212 included. 109 in intervention group and 103 in comparator group	Yes, the number of included participants was reported. A total of 212 participants were included in the study: Intervention Group (Training Group): 109 participants were assigned to receive the perturbation training with 24 repeated slips. Comparator Group (Control Group): 103 participants were assigned to experience only a single slip​​.	1
Drop-outs	Was the number of drop-out reported? If yes, what was the number of participants who did not complete the intervention?	70	Yes, the number of dropouts was reported. Training Group: 42 participants did not complete the intervention. Control Group: 28 participants did not complete the intervention. Therefore, a total of 70 participants did not complete the intervention​​.	1
Intervention description	Was the interventon training protocol described? If so, what was the training protocol?	Movable surface- 24 unannounced repeated slips	Yes, the intervention training protocol was described in the article. Training Protocol: Initial Session: Setup: Participants walked on a 7-meter walkway with embedded movable platforms that could induce slips. The platforms were electronically unlocked to create slips. Safety Measures: Participants wore a full-body harness connected to an overhead trolley to protect them from harmful impacts. Sl…	1
Multiple interventions	Was it reported whether the training protocol was combined with other types of training or interventions? If so, please state the additional intervention.	N/A	No, it was not reported that the training protocol was combined with other types of training or interventions. The study focused solely on the perturbation training with repeated slips for the training group and a single slip for the control group. There were no additional interventions or types of training combined with this protocol​​.	1
Supervised	Was it reported wheter training sessions were supervised? Were the training sessions supervised?	Yes	Yes, it was reported that the training sessions were supervised. The perturbation training sessions were conducted in a controlled laboratory environment, with participants wearing safety harnesses and being monitored to ensure safety and correct execution of the training protocol​​.	1
Intervention dose	Was the intervention dose reported? If so, please state the number of training session for the intervention and control group.	1 session	Yes, the intervention dose was reported. Training Group: Participants experienced a single session of 24 slip trials. Control Group: Participants experienced a single session with only one slip trial​​.	1
Intervention duration	Was the duration of intervention reported? If reported, how long was the intervention period?	1 session	The article does not specify the exact duration in minutes or hours for the intervention session. However, it was reported that both the training and control groups underwent a single session. The training group experienced 24 slip trials, while the control group experienced only one slip trial during this session​​. The duration of the intervention period, beyond being a single session, is not e…	1
Comparison	Was the protocol for the comparator group reported? If yes, what was the protocol for the comparator or control group?	single training session with one single slip	Yes, the protocol for the comparator (control) group was reported. Comparator Group Protocol: Initial Session: Participants walked on a 7-meter walkway with embedded movable platforms similar to the training group. The first 10 trials were unperturbed (normal) walking, with the platforms firmly locked in place to prevent anticipation of slips. Slip Induction: A single novel slip was induced witho…	1
Daily-life-falls	Do the study collect data on daily-life-falls. If yes, how is a daily-life-fall defined and how are information daily-life-falls collected?	Daily life fall was defined when participants had experienced a sudden, unintended change in body position causing them to land on a lower surface. - the previous 12 months before the trials start_ self-reported rate of fall. - the 12 month following training session: recorded in fall diary. An investigator would call each participant at 6-week intervals to retrieve the log. If a fall had occurre…	Yes, the study collected data on daily-life falls. Definition of a Daily-Life Fall: A daily-life fall was defined as a sudden, unintended change in body position causing the participant to land on a lower surface, such as an object, the floor, or the ground. Data Collection Method: Self-Reported History: Participants' fall incidents in the preceding year were recorded based on their self-reported…	1
	If the study colleted data on daily-life-fall how many participants provided data for this outcome in the groups, and how many daily-life-falls were reported?	"On-treatment analysis I_n:67 I_n_falls:11 I_n_fallers:10 C_n:75 C_n_falls:30 C_n_fallers:24 Intentions to treat analysis I_n:109 I_n_falls:17 I_n_fallers:14 C_n:103 C_n_falls:32 C_n_fallers:26"	Yes, the study collected data on daily-life falls. Participants Providing Data: Training Group: 67 participants provided complete data for the 12-month follow-up period. Control Group: 75 participants provided complete data for the 12-month follow-up period. Number of Daily-Life Falls Reported: Training Group: 10 participants (14.9%) reported falls during the 12-month follow-up period. Control Gr…	3
Lab-falls-info	Do the study collect data on laboratory falls. If yes, how is a laboratory falls defined and how are information laboratory falls collected?	A fall was defined by the harness supported load when it exceeded 30% of the personâ€™s body weight.	Yes, the study by Pai et al. (2014) collected data on laboratory falls. Here's how a laboratory fall is defined and how information on these falls is collected: Definition of a Laboratory Fall A laboratory fall in this study was defined by the harness support system exceeding 30% of the participant's body weight during the induced slip trials. This harness system was used to ensure the participan…	1
Lab-falls-data	If the study colleted data on laboratory falls how many participants provided data for this outcome in the groups, and how many laboratory falls were reported?	I_n:109 I_n_fallers: 109*0=0 C_n:103 C_n_fallers:103*56%=58	es, the study collected data on laboratory falls. Here are the details: Number of Participants and Laboratory Falls Participants: The study included a total of 212 participants, with 109 in the training group and 103 in the control group. After the initial session, 67 participants from the training group and 75 participants from the control group completed the entire falls monitoring program. Lab…	1

[truncated: 2 more sheets: Wang 2019, Wang 2022]
