# Supplementary material for: ChatGPT-4o can serve as the second rater for data extraction in systematic reviews
Source: PLoS One. 2025 Jan 7;20(1):e0313401. doi: 10.1371/journal.pone.0313401 (PMC11706374; doi:10.1371/journal.pone.0313401)
Supplement: S2 Dataset — Full data extraction in ChatGPT-4o and evaluation of responses compared to the reference standard. (XLSX) [file pone.0313401.s003.xlsx]

## Sheet: Data extraction
Study ID	Title	Lead author:	Publication year:	Authors:	Title of the study:	Protocol registry:	Protocol registry number:	Publication type	Publication year:_1	Year(s) of study:	Country of study:	Funding source of study:	Type of study	Primary aim of study:	- if other, elaborate:_3	Primary aim of the study, citation from study:	Which criteria for participation were stated in the study?	In- and exclusion criteria, citation from study	Participant setting:	Participant setting, citation from study:	Participant health status:	Participant health status, citation from study:	Age of participants included:	Age of participants, citation from the study:	Gender distribution:	Gender distribution, citation from the study:	Fall history of the participants in the study:	Previous fallers, citation from the study:	Number of participants randomized:	Number of participants in intervention group:	Number of participants in comparator group:	Number of participants, citation from the study:	Number of drop-outs after randomization:	Number of drop-outs in intervention group:	Number of drop-outs in comparator group	Number of drop-outs, citation from the study	Describe the Perturbations-based balance training (PBT) intervention used:	Description of the intervention, citation from the study:	If yes, describe the additional exercise, citation from the text:	Intervention setting:	If other, elaborate:.1	Supervised training?	Duration of each training session (report in minutes):	Training sessions per week (Nr. of sessions):	Duration of intervention (Report in weeks):	Total number of sessions (Nr. of sessions):	Intervention training dose, citation from the study:	Description of comparator:	Description of comparator, citation from the study:
Allin 2020	Perturbation-based balance training targeting both slip- and trip-induced falls among older adults: a randomized controlled trial	Leigh J. Allin	2020	Leigh J. Allin, P. Gunnar Brolinson, Briana M. Beach, Sunwook Kim, Maury A. Nussbaum, Karen A. Roberto, Michael L. Madigan	Perturbation-based balance training targeting both slip- and trip-induced falls among older adults: a randomized controlled trial	- Virginia Tech Institutional Review Board - clinicaltrials.gov	NCT04308239	Journal article	2020	November 2018 - June 2019	USA	Edward Via College of Osteopathic Medicine (Blacksburg, Virginia, USA), Research Eureka Accelerator Program.	Individually randomized, controlled trial	Other: The effect on falls and effect on factors of reactive balance		"The goal of this randomized controlled trial was to evaluate the effects of PBT targeting slipping and tripping on laboratory-induced slips and trips."	Inclusion criteria: - community-dwelling older adults - aged 61 or older Exclusion criteria: - smokers - patients in active physical therapy - had a self-reported fragility fracture within the last 10 years - had an acute lower extremity injury within the last 3 months - had lower extremity surgery within the last 6 months - had an ankle arthroplasty - had a knee or hip arthroplasty within the la…	"Participants were initially screened by phone to exclude those who: 1) smoked, 2) were in physical therapy, 3) had a self-reported fragility fracture within the last 10 years, 4) had an acute lower extremity injury within the last 3 months, 5) had lower extremity surgery within the last 6 months, 6) had an ankle arthroplasty, or 7) had a knee or hip arthroplasty within the last 12 months. Par- t…	Community-dwelling	"Participants were 34 community-dwelling adults (61â€“75 years, 19 female) recruited from the university and local community."	Healthy		Range: 61â€“75 years	"Participants were 34 community-dwelling adults (61â€“75 years), 19 female."	M:F 15:19 Female: 19 (55.8%)	"Participants were 34 community-dwelling adults (61â€“75years, 19 female)."	Slip group: Baseline: 0 (0%) Post-Control: 0 (0%) Post-PBT: 1 (9%) Trip group: Baseline: 2 (12%) Post-Control: 0 (0%) Post-PBT: 1 (13%)	Table 1. Table 4.	34	20	14	Fig. 1	3	1	2	Fig. 1	Movable platform and trip board training - baseline assessment session: exposed unexpected laboratory trip or slip - 1 week later: four sessions of intervention, scheduled twice a week for 2 weeks - 1 week after completion post-intervention assessment: participants were exposed to the other perturbation (slip or trip) that they did not experience during the baseline assessment.	"During a baseline assessment session, participants were exposed to an unexpected laboratory induced slip or trip based upon random assignment. Starting approximately 1 week later, participants completed four sessions of their assigned intervention with these sessions scheduled twice a week for 2 weeks. The post-intervention assessment occurred the following week during which participants were ex…	Otago exercise program for control group only.	Other	research lab of University	Yes	approximately 0.5 to 1.0 hour, with an active training time for each participant of approximately 30 minutes.	2	2	4	"Both PBT and control interventions involved four training sessions conducted twice per week for 2 weeks and in groups of 1â€“2 participants. Each session lasted approximately 0.5 to 1.0 h with an active training time for each participant of approximately 30 min."	Usual training: the comparator in this study was a control group that received general balance exercises adapted from the Otago Exercise program	"The control intervention involved general balance exercises adapted from the Otago Exercise program [30], which has been shown to reduce fall risk among community-dwelling older adults [30]. We chose Otago, rather than another or no control intervention, to increase the level of evidence required to demonstrate efficacy, and because, similar to the PBT employed here, it was designed to be perfor…
Aviles 2019	Comparison of Treadmill Trip-Like Training Versus Tai Chi to Improve Reactive Balance Among Independent Older Adult Residents of Senior Housing: A Pilot Controlled Trial	Aviles	2019	Jessica Aviles, Leigh J. Allin, Neil B. Alexander, Jennifer Van Mullekom, Maury A. Nussbaum, and Michael L. Madigan	Comparison of Treadmill Trip-Like Training Versus Tai Chi to Improve Reactive Balance Among Independent Older Adult Residents of Senior Housing: A Pilot Controlled Trial	clinicaltrials.gov	NCT02551666	Journal article	2019	September 2015 to July 2017	USA	1. National Institutes of Health 2. National Science Foundation 3. Office of Research and Development of the Department of Veterans Affairs 4. Michigan Institute for Clinical and Health Research	Individually randomized, controlled trial	The effect on fall-related risk factors		To compare the efficacy of treadmill-based reactive balance training versus Tai Chi performed at, and among independent residents of, older adult senior housing.	Inclusion criteria: - over 70 years old and independent life in senior housing - no walking aids required - bone mineral density of the proximalhip of t â‰¥ âˆ’2.0 (obtained by DEXA) score min 24 on the standardized mini-mental state exam - must not perform more than 150 min/wk of moderate to vigorous aerobic activity - not have participated in Tai Chi classes." Exclusion criteria: - major cardio…	"Inclusion criteria required participants to: (a) be at least 70 years old and independent residents of senior housing facilities; (b) walk without the aid of an assistive device; (c) have a bone mineral density of the proximal hip of t â‰¥ âˆ’2.0, obtained from Dual Energy X-ray Absorptiometry (Hologic, Inc., Hologic Discovery W QDR series, Waltham, MA); (d) score at least 24 on the standardized…	Protected housing	"independent residents of senior housing facilities"	Healthy	Inclusion criteria required participants to: (a) be at least 70 years old and independent residents of senior housing facilities; (b) walk without the aid of an assistive device; (c) have a bone mineral density of the proximal hip of t â‰¥ âˆ’2.0, obtained from Dual Energy X-ray Absorptiometry (Hologic, Inc., Hologic Discovery W QDR series, Waltham, MA); (d) score at least 24 on the standardized …	RBT group - 80.9 (6.2) TaiChi group- 82.6 (4.5)	Table 1.	RBT group - 13F/19 (68.4%) TaiChi group- 11F/16 (68.7%)	Table 1	Past year RBT group - 5.3% TaiChi group- 31.3%		35	19	16	"The remaining 35 independent-living residents were allocated to either RBT or Tai Chi according to the minimization scheme."	4	3	1	"Three RBT participants discontinued the study during the training (two of these due to medical conditions unrelated to the study). Because recruitment occurred in stages as additional retirement communities participated in the study, and because these three participants discontinued training in the middle third of our recruitment period, these participants who discontinued were removed from the …	Specialized treadmill	"This RBT is a form of taskspecific, perturbation-based balance training involving trip-like perturbations on a modified treadmill." "Each RBT session involved one participant at a time, and up to 40 treadmill perturbations with rest breaks every 10 perturbations. Perturbations were similar to those during reactive balance tests, with perturbations varying in speed from 0.5 to 2.4 mph for backwar…		Senior activity center/Health center		Yes	30	3	4	12	Both RBT and Tai Chi interventions involved twelve 30-minute ses- sions, scheduled three times per week for 4 weeks. Participants were required to complete at least nine sessions (75% of the total 12) to be considered to be adherent to the protocol; mean RBT and Tai Chi attendance was 91% and 94%, respectively. Sixteen of 19 participants who were placed in RBT, and all 16 in the Tai Chi, met the …	Tai Chi	Each Tai Chi session was led by an instructor with experience in leading community-based Tai Chi for older adults, used 12 unique sequences from the Yang Short Form, and was conducted in groups of a mean size of 5.3 participants.
Bhatt 2021	Perturbation Training for Fall-Risk Reduction in Healthy Older Adults: Interference and Generalization to Opposing Novel Perturbations Post Intervention	Tanvi Bhatt	2021	Tanvi Bhatt, Yiru Wang, Shuaijie Wang, Lakshmi Kannan	Perturbation Training for Fall-Risk Reduction in Healthy Older Adults: Interference and Generalization to Opposing Novel Perturbations Post Intervention	ClinicalTrials.gov	NCT03199729	Journal article	2021		USA	National Institutes on Aging [RO1-AG050672]	Individually randomized, controlled trial	Other	Effect on falls and effects on fall-related risk factors (reactive balance)	"The aim of this study was thus to determine the effects of perturbation-specific training (slip-only or trip-only) in inducing interference or generalization within proactive (feedforward) and reactive (feedback) mechanisms for the control of stability and limb support, the two likely essential defense elements against falls in older adults."	Inclusion criteria: - older adults aged >60 years old - pass calcaneal ultrasound screening (T score >âˆ’2.0) (Thompson et al., 1998) - pass a cognitive test [>25 on the Folstein Mini-Mental Status Exam (MMSE)] - passed a mobility test [Timed-Up-Go (TUG) score < 13.5 s] - passed monofilament foot sensation test (able to detect the Weinstein 5.07 monofilament at all nine locations of both feet) Ex…	"Three hundred and five older adults (>60 years) were initially screened to pass a descriptive questionnaire without the self-reported recent (<6 months) neurological, musculoskeletal, or systematic disorders. Two hundred and forty-one qualified older adults were then screened onsite to pass a cognitive test [>25 on the Folstein Mini-Mental Status Exam (MMSE)] (Mf et al., 1975), a calcaneal ultra…	Community-dwelling	"One hundred and sixty-five qualified community-dwelling healthy older adults (69.6 Â± 6.4 years) were finally included in the study."	Healthy	"One hundred and sixty-five qualified community- dwelling healthy older adults (69.6 Â± 6.4 years) were finally included in the study."	Overall: 69.6 Â± 6.4 years Slip-training group (St): 69.6 Â± 6.8 Trip-training group (Tt): 69.9 Â± 6.2 Control group: 69.9 Â± 6.2	Table 1. "One hundred and sixty-five qualified community-dwelling healthy older adults (69.6 Â± 6.4 years) were finally included in the study."	N/A		N/A		165 Number unclear as abstract states 169 (page 1) but under Material and Methods - Participants it is stated one hundred and sixty-five qualified community- dwelling healthy older adults	Slip=67 Trip=67	Control =31	"slip-perturbation training group (St, n = 67), trip-perturbation training group (Tt, n = 67), and control group (Ctrl: n = 31) with a 2:2:1 allocation."	N/A (possibly 4 dropouts, though not clear from text).				Slip group : Slip perturbations were induced by the sudden release of a pair of low-friction, movable platforms on sliding tracks mounted to supporting frames. The two platforms were embedded in the middle of the left and right sides of the 7-m walkway. Trip group : This would guarantee that all slips occurred at the beginning of the double-stance phase (Figures 2A,B). Trip perturbations were ind…	"Group St received 24 repetitive slip perturbations, Group Tt received 24 repetitive trip perturbations, and Group Ctrl received no training but only walking trials. Post-training walking trials were studied to show proactive (feedforward) control. Post-training perturbation trials were studied to indicate reactive (feedback) control." "Slip perturbations were induced by the sudden release of a p…		University		Yes	N/A	1	1	1		Group Ctrl: - received no training but only walking trials. - after a 30-min break, all groups received three unperturbed post-perturbation walking trials (PW). Then, Group Ctrl experienced these two perturbations in random order.
Liu 2015	Comparison of Slip Training in VR Environment And on Moveable Platform	Jian Liu	2015	Jian Liu, Thurmon E. Lockhart, Prakriti Parijat, James D. McIntosh, Yi-Po Chiu	Comparison of slip training in VR environment and movable platform	Institutional Review Board (IRB)	N/A	Journal article	2015	N/A	USA	- NSF (grant #CBET-0756058) - NIOSH (grant #CDC/NIOSH-R01-OH009222) - L30 AG022963-04/NIH HHS/United States	Individually randomized, controlled trial	The effect on falls		"The objective of this study was to compare the efficacy of two different slip training modality (moveable platform and virtual reality) in reducing fall frequency and improving reactive recovery in older adults. Thirty-six healthy older adults were involved in a laboratory study, and were equally divided into the control group, the moveable platform training (MPT) group, and the virtual reality …	Inclusion criteria: - healthy older adults - 65 years old or above	"Thirty-six healthy older adults (> 65 years, 18males and 18 females), were recruited for the study."	Not clear		Healthy	"Thirty-six healthy older adults (> 65 years, 18males and 18 females), were recruited for the study (Table 1)."	MPT group: 71.24 (6.82) Control group: 74.18 (5.82)	Table 1.	Overall: M:F 18:18 Female 18 (50%) MPT group: M/F=9/9 Control group: M/F=9/9	Thirty-six healthy older adults (> 65 years, 18males and 18 females), were recruited for the study (Table 1).	N/A	N/A	36	12 in MPT group	12						Movable Platform training was conducted by induced slips using a custom built sliding device, where slips were induced by a computer-controlled program. Virtual reality training was conducted on an instrumented treadmill, with a head mounted display that was used to render the virtual reality scene. The virtual slip consisted of perturbations (tilts) in the pitch plane of the VR scene at random i…	MPT: "The moveable platform training was conducted by inducing slips using a custom built sliding device consisting of a low friction, motorized moveable platform (40x120cm). Slips were induced by a computer-controlled program that moves the platform after the heel contact of the slipping foot, when the vertical ground reaction force of the trailing limb drops below a threshold (i.e., 40% of body…		Not disclosed		Unclear		1 - training acquisition consisted of a singular scheduled training	training acquisition consisted of a singular scheduled training	3	"The experiments were divided into three sessions: baseline measure, training acquisition, and transfer training, on three separate days. During the first session, all participants underwent a slip trial on a slippery floor surface as a baseline measure. After two weeks, the training groups performed the slip training and the control group performed normal walking trials. During the third session…
Liu 2021	The retention of fall-resisting behavior derived from treadmill slip-perturbation training in community-dwelling older adults	Xuan Liu	2020	Xuan Liu, Tanvi Bhatt, Yiru Wang, Shuaijie Wang, Anna Lee, Yi-Chung Pai	The retention of fall-resisting behavior derived from treadmill slip-perturbation training in community-dwelling older adults	N/A	N/A	Journal article	2020	"The study was conducted over two different periods of time. The first period was from 2006 to 2009, during which 87 older adults were recruited and assessed for eligibility. The second period was from 2014 to 2016, during which 166 older adults were recruited and assessed for eligibility."	USA	National Institutes of Health (R01-AG029616 to YC (Clive) Pai and R01-AG044364 to Tanvi Bhatt and YC (Clive) Pai).	Individually randomized, controlled trial	The effect on falls		"The purpose of this study was to determine whether and to what extent the immediate generalization of treadmill slip-perturbation training could be retained over 6 months to resist overground slip-induced falls."	Inclusion criteria: - community-dwelling older adults - aged 65 years or older - passed a cognition and memory test (Folstein Mini Mental Status Exam score > 25) - passed a mobility test [> 13.5 s on the Timed-Up-and-Go test (TUG)] - passed calcaneal ultrasound screening (T score > âˆ’ 1.5) Exclusion criteria: - neurological, musculoskeletal, and cardiopulmonary disorders - use of recreational dr…	"Community-dwelling older adults (â‰¥ 65 years) initially recruited from exercise or community centers, independent senior living facilities, the Aging Research Registry of the Buehler Center on Aging at Northwestern University, and affiliates of the City of Chicago Department on Aging were prescreened to exclude significant health conditions (e.g., neurological, musculoskeletal, and cardiopulmon…	Community-dwelling	Community-dwelling older adults (â‰¥ 65 years) initially recruited from exercise or community centers, independent senior living facilities, the Aging Research Registry of the Buehler Center on Aging at Northwestern University, and affiliates of the City of Chicago Depart- ment on Aging were prescreened to exclude significant health conditions (e.g., neurological, musculoskeletal, and cardiopulmo…	Healthy	Community-dwelling older adults (â‰¥ 65 years) initially recruited from exercise or community centers, independent senior living facilities, the Aging Research Registry of the Buehler Center on Aging at Northwestern University, and affiliates of the City of Chicago Depart- ment on Aging were prescreened to exclude significant health conditions (e.g., neurological, musculoskeletal, and cardiopulmo…	Treadmill control = 73.0 (6.1) PBT treadmill= 72.9 (6.6) Overground control= 74.4 (5.8) PBT Overground= 72.8 (6.0)	Table 1	females n(%) Treadmill control = 34(67%) PBT treadmill= 36(68%) Overground control= 22(88%) PBT Overground= 13(57%)	Table 1	N/A		224	PBT treadmill= 73 PBT Overground= 39	Treadmill control = 73 Overground control= 39	figure 1	70	34	36	Fig 1.	PBT treadmill= Treadmill with 40 slips PBT Overground= Overground with 24 slips	Group Tt received 40 treadmill slip trials which were higher than the dosage in Ot. Group Ot experienced 23 overground slip trials as practice before the 24th slip represented the initial post-training test.		Not disclosed		Yes	30	- singular training session	- singular training session	1	"Group Tt received 40 treadmill (TM) slip trials (30 min in the duration)" "Group Ot experienced 23 overground slip trials as practice before the 24th slip represented as the post-training test (initial slip)."	Treadmill group control: usual treatment - Tc group walked on the treadmill for 30 min (same duration with Tt group) as practice. Overground group control: no treatment - Oc group received the post training test without practice or training.	"Group Tc walked onthe treadmill for 30 min (same duration with Tt) as practice." "Group Oc directly received the post-training test without practice."
Lurie 2020	Surface Perturbation Training to Prevent Falls in Older Adults: A Highly Pragmatic, Randomized Controlled Trial	Jon D. Lurie	2020	Jon D. Lurie, Alexandra B. Zagaria, Lisa Ellis, Dawna Pidgeon, Kathleen M. Gill-Body, Christina Burke, Kurt Armbrust, Sharil Cass, Kevin F. Spratt, Christine M. McDonough	Surface Perturbation Training to Prevent Falls in Older Adults: A Highly Pragmatic, Randomized Controlled Trial	ClinicalTrials.gov	NCT01006967	Journal article	2020	April 2010 - July 2015 (includin follow up)	USA	Agency for Healthcare Research and Quality (grant no. R01HS018459).	Individually randomized, controlled trial	The effect on falls	[]	"The authors sought to compare the effectiveness of adding a component of surface perturbation training to usual gait/balance training for reducing falls and fall-related injury in high-risk older adults referred to physical therapy"	Inclusion criteria: - aged 65 years or older - referred for gait/balance physical therapy - participants needed one of the following fall risk factors: âˆ™fall in last year TUG > 13.5 seconds; or âˆ™DGI â‰¤ 19/24; or âˆ™BBS < 50/56; or âˆ™ABC < 67% - for patients with Parkinsonâ€™s disease, the thresholds differed (TUGâ‰¥ 8 seconds, DGI â‰¤ 22/24, or BBS < 54/56) due to the lower sensitivity of t…	"All patients aged 65 years or older referred for gait/balance physical therapy at participating sites were considered for the study. Patients underwent a baseline fall risk assessment and comprehensive examination by the therapist to determine study eligibility and collect baseline data. To be eligible, participants needed one of the following fall risk factors: fall in last year TUG > 13.5 seco…	Other: Community-dwelling referred for gait/balance physical therapy	This pragmatic trial purposefully included a diverse clinical population of elders at risk for falls. All patients aged 65 years or older referred for gait/balance physical therapy at participating sites were considered for the study. Patients underwent a baseline fall risk assessment and comprehensive examination by the therapist to determine study eligibility and collect baseline data. To be el…	High risk	"referred for gait/balance physical therapy at participating sites" "to be eligible, participants needed one of the following fall risk factors."	Intervention group: 78 (65-96) Control group: 78 (65-95)	Table 1.	Intervention group: 110 female (47%) Control group: 110 female (47%)	Table 1.	Intervention group: Fall past 3 months: 136 (54%) Fall past year: 179 (71%) Control group: Fall past 3 months: 130 (51%) Fall past year: 169 (67%)	Table 1. "over two-thirds had experienced a fall in the prior year, over one-half in the prior 3 months"	506	253	253	Table 1. "Of 1507 patients screened, 898 (60%) were eligible. Of these, 291 did not want to participate in a research study, 55 had a strong preference for 1 of the 2 treatments, and 91 reported other reasons for not participating; 506 (56%) were randomized: 253 to perturbation training and 253 to usual treatment."	129	66	63	Figure 1	surface perturbation training session consisted of sequential postural disturbances delivered when standing or walking while harnessed on the ActiveStep. Perturbations typically occurred in both forward (trip) and backward (slip) directions, with occasional use of sideways perturbations in individual cases.	"surface perturbation training session consisted of sequential postural disturbances delivered when standing or walking while harnessed on the ActiveStep. The ActiveStep provides 5 levels of perturbations that vary from slower, lower magnitude surface displacements. Perturbations typically occurred in both forward (trip) and backward (slip) directions, with occasional use of sideways perturbation…	All participants received some common interventions including strengthening and flexibility exercises, static and dynamic balance exercises, mobility training, patient education, and home exercise programs. Home exercises were typically recommended to be done 4 to 5 times/wk or on days the patient did not attend physical therapist clinic.	Other	outpatient physical therapy clinics	Yes	15 min perturbations (45 min total training time)	2-3 sessions per week - varied based on individual patient need	4 to 6 weeks - varied based on individual patient need	- varied based on individual patient need	"perturbation training typically lasted for about 15 minutes of the treatment session; other components were adjusted to keep overall session times similar between groups." "The typical course of treatment was 2 to 3 sessions per week for 4 to 6 weeks but varied based on individual patient need; typical session duration was 45 minutes."	The usual treatment group received the usual gait/balance intervention. - all participants received some common interventions including strengthening and flexibility exercises, static and dynamic balance exercises, mobility training, patient education, and home exercise programs. - home exercises were typically recommended to be done 4 to 5 times/wk or on days the patient did not attend physical …	"The usual treatment group received the usual gait/balance intervention provided to patients at their clinics. All participants received some common interventions including strengthening and flexibility exercises, static and dynamic balance exercises, mobility training, patient education, and home exercise programs. Home exercises were typically recommended to be done 4 to 5 times/wk or on days t…
Nørgaard 2023	Effect of Treadmill Perturbation-Based Balance Training on Fall Rates in Community-Dwelling Older Adults: A Randomized Clinical Trial	Jens Eg NÃ¸rgaard	2023	Jens Eg NÃ¸rgaard; Stig Andersen; Jesper Ryg; Andrew James Thomas Stevenson; Jane Andreasen; Anderson Souza Oliveira; Mathias Brix Danielsen; Martin Gronbech Jorgensen.	Effect of Treadmill Perturbation-Based Balance Training on Fall Rates in Community-Dwelling Older Adults A Randomized Clinical Trial	ClinicalTrials.gov	NCT04733222	Journal article	2023	March 2021- December 2022	Denmark	Grants from the Department of Geriatric Medicine, Aalborg University Hospital; Department of Clinical Medicine, Aalborg University; and Aalborg Municipality	Individually randomized, controlled trial	The effect on falls		Therefore, this randomized clinical trial (RCT) aimed to evaluate the effects of a 4-session treadmill PBT intervention compared with regular treadmill walking on daily-life fall rates among community-dwelling older adults.	Inclusion criteria: - 65 years or older - community dwelling - able to walk without a walking aid Exclusion criteria: - orthopedic surgery within the past 12 months - osteoporosis or osteoporosis-related fractures (low-impact hip, spine, or wrist fracture) - progressive neurological disease (eg, Parkinson or multiple sclerosis) - had an unstable medical condition that prevented safe participation…	"Eligible individuals were 65 years or older, community dwelling, and able to walk without a walking aid. Individuals were excluded if they (1) had any of the following self-reported conditions: orthopedic surgery within the past 12 months, osteoporosis or osteoporosis-related fractures (low-impact hip, spine, or wrist fracture), or progressive neurological disease (eg, Parkinson or multiple scle…	Community-dwelling	Individuals were recruited through radio and television advertisements and snowball sampling from March through November 2021. Eligible individuals were 65 years or older, community dwelling, and able to walk without a walking aid.	Healthy		Overall: mean [SD] age, 72 [5] years Intervention group: 72.7 (4.7) Control group: 72.0 (4.7)	"Of the 199 individuals screened for eligibility, 140 were included (mean [SD] age, 72 [5] years; 79 females [56%] and 61 males [44%]) and randomized to either the PBT or control group." Table 1.	Overall: 79 females [56%], 61 males [44%] Intervention group: 41 females [59%], 29 males [41%] Control group: 38 females [54%], 32 males [46%]	"Of the 199 individuals screened for eligibility, 140 were included (mean [SD] age, 72 [5] years; 79 females [56%] and 61 males [44%]) and randomized to either the PBT or control group." Table 1.	Overall: fifty-seven participants (41%) had a fall in the past 12 months before study enrollment. Intervention group: 28 Control group: 29	"Fifty-seven participants (41%) had a fall in the past 12 months before study enrollment." Table 1.	140	70	70	Figure 1. "Of the 199 individuals screened for eligibility, 140 were included."				FIgure 1.	The PBT intervention used in the study consisted of 4 sessions lasting approximately 20 minutes each, delivered on a uniformly moving treadmill with no lateral rails (Split 70/157/ASK; Woodway). A safety harness prevented participants from falling to the ground if they could not regain balance after a perturbation. Participants experienced only slips in the first session, only trips in the second…	"Each of the 4 PBT sessions lasted approximately 20 minutes and consisted of 40 perturbations (20 to each leg) delivered on a uniformly moving treadmill with no lateral rails (Split 70/157/ASK; Woodway)." "Each of the 4 PBT sessions lasted approximately 20 minutes and consisted of 40 perturbations (20 to each leg) delivered on a uniformly moving treadmill with no lateral rails (Split 70/157/ASK; …		University	Lab	Yes	20	variable: 1st week- 2 2nd week- 1 26th week- 1 "The 3 initial training sessions were completed within the first week, whereas the fourth session was performed after 6 month"	26	4	"Participants who were randomized to the intervention group underwent four 20-minute sessions of PBT, including 40 slip, trip, or mixed slip and trip perturbations. Participants who were randomized to the control group performed four 20-minute sessions of treadmill walking at their preferred speed. The 3 initial training sessions were completed within the first week, whereas the fourth session wa…	usual treatment: Treadmill walking training	"In each of the 4 treadmill walking training sessions, the control participants performed 20 minutes of treadmill walking at their preferred walking speed. The duration of these walks matched the PBT group's time on the treadmill."
Okubo 2019	Effect of Reactive Balance Training Involving Repeated Slips and Trips on Balance Recovery Among Older Adults: A Blinded Randomized Controlled Trial	Yoshiro Okubo	2019	Yoshiro Okubo, Daina L Sturnieks, Matthew A Brodie, Lionne Duran, and Stephen R Lord	Effect of Reactive Balance Training Involving Repeated Slips and Trips on Balance Recovery Among Older Adults: A Blinded Randomized Controlled Trial	Australian New Zealand Clinical Trials Registry	ACTRN12617000564358	Journal article	2019	April 2017 - January 2018	Australia	National Health and Medical Research Council (NHMRC) Program Grant (no. 1055084) - Meiji Yasuda Life Foundation of Health and Welfare, Research Grant for Young Researchers. - Y.O. was supported by a Japan Society for the Promotion of Science fellowship. - D.L.S. was supported by a PB Foundation fellowship. - S.R.L. holds an NHMRC research fellowship	Individually randomized, controlled trial	Other	Effect on falls and on fall-related risk factors	"The primary aim of this randomized control trial was to test the hypothesis that a reactive balance training program comprising three 40 minutes sessions using slips and trips would reduce perturbation-induced falls in older adults. The secondary aims were to examine (a) how reactive balance training effects balance recovery kinematics, (b) if any improvements might be related to changes in sens…	Inclusion: - aged 65â€“90 years - living independently in the community - exercising for at least 90 minutes per week in the past 3 months - able to walk for 20 minutes without an aid. Exclusion: - osteoporosis - neurological impairments - history of fractures in the past 3 years - joint replacement in the past 12 months	"Eligible participants were aged 65â€“90 years, living independently in the community, exercising for at least 90 minutes per week in the past 3 months and able to walk for 20 minutes without an aid. Exclusion criteria included osteoporosis, neurological impairments, a history of fractures in the past 3 years, or joint replacement in the past 12 months."	Community-dwelling	"living independently in the community"	Healthy	"Eligible participants were aged 65â€“90 years, living independently in the community, exercising for at least 90 minutes per week in the past 3 months and able to walk for 20 minutes without an aid. Exclusion criteria included osteoporosis, neurological impairments, a history of fractures in the past 3 years, or joint replacement in the past 12 months."	PBT group: 73.3 Â± 5.9 Control group: 70.8 Â± 4.9	Table 1.	Female n (%) PBT= 13 (59%) Control= 12 (55%)	Table 1			44	22	22	Fig. 1	3	3	0	Fig. 1 "Three intervention participants withdrew from the study because of groin muscle strain, foot pain, and anxiety during the training (dropout rate: 13.6%)."	the intervention group received reactive balance training comprising repeated exposure to trips and slips in three 40 minutes sessions (120 minutes in total) - session 1 trained recovery from trips (Ã—20), Session 2 trained recovery from slips (Ã—20), and Session 3 trained recovery from a mix of trips (Ã—10) and slips (Ã—10) - participants were asked to walk at their usual pace (ie, expecting no …	"The intervention group received reactive balance training comprising repeated exposure to trips and slips in three 40 minutes sessions (120 minutes in total). Session 1 trained recovery from trips (Ã—20), Session 2 trained recovery from slips (Ã—20), and Session 3 trained recovery from a mix of trips (Ã—10) and slips (Ã—10). Within each session, all participants underwent six subsessions with in…		University		Yes	40	3	2 days	3	"The intervention group received reactive balance training comprising repeated exposure to trips and slips in three 40 minutes sessions (120 minutes in total)."	The control group undertook sham â€œtarget step trainingâ€ on the same walkway without perturbations	"The control group undertook sham â€œtarget step trainingâ€ on the same walkway without perturbations. This involved practice of walking while wearing the harness, stepping on the target tiles, with the accompaniment of music with a beat reflecting the desired cadence. The sham training dose (30 trials in one 40 minutes session) was selected to ensure that interest in the less challenging sham t…
Pai 2014	Perturbation training can reduce community-dwelling older adults' annual fall risk: a randomized controlled trial	Yi-Chung Pai	2014	Yi-Chung Pai, Tanvi Bhatt, Feng Yang, Edward Wang	Perturbation Training Can Reduce Community-Dwelling Older Adultsâ€™ Annual Fall Risk: A Randomized Controlled Trial			Journal article	2014		USA	National Institutes of Health (2R01-AG16727, R01-AG029616 to Y.-C.P.).	Individually randomized, controlled trial	The effect on falls		"The purpose of this study was to determine to what degree such perturbation training translated to the reduction of older adultsâ€™ annual falls risk in their everyday living."	Inclusion criteria: - 65 years or older - no prior experience of any perturbation training - passed a cognition and memory test (>25 on the Folstein Mini Mental Status Exam) - passed a calcaneal ultrasound screening (T score > âˆ’1.5) (21) - passed mobility test (Timed Up and Go score < 13.5 seconds) Exclusion criteria: - any neurological, musculoskeletal, and cardiopulmonary conditions	"All consented participants no prior experience of any perturbation training. They completed a questionnaire for information on any neurological, musculoskeletal, and cardiopulmonary conditions. They were required to pass a cognition and memory test (>25 on the Folstein Mini Mental Status Exam) (20), a calcaneal ultrasound screening (T score > âˆ’1.5) (21), and a mobility test (Timed Up and Go sc…	Community-dwelling		Healthy		Intervention group: 72.0Â±5.5 Control group: 73.7Â±5.3	Table 1.	Intervention group: male 23 (34.3%) Control group: male 16 (21.3%)	Table 1.	History of falls: Intervention group: 23 (34.3%) Control group: 29 (38.7%)	Table 1.	212	109	103	"Of 269 older adults (â‰¥65 years) recruited from communities around the Greater Chicago Area, 51 participants did not continue due to poor bone density, five due to poor mobility, and one due to poor cognition/memory. The remaining 212 were randomly assigned to one of the two groups	70	42	28	"After the initial session, 42 participants from the training group and 28 from the control group failed to complete the entire falls monitoring program and were considered dropout based on our study protocol." Figure 3.	Movable surface- 24 unannounced repeated slips	"designed a randomized controlled trial to compare effects from systematic perturbation training (repeated slips) with those from merely an occasional (single) slip. Based on this design, all participants were randomly assigned to receive either 24 repeated slips (training group) or only a single slip (control group) in an identical protective laboratory settings. Their history of falls in the pr…		Not disclosed		Yes		- singular training session	- singular training session	1		single training session with one single slip	"only a single slip (control group) in an identical protective laboratory settings"
Wang 2019	Can treadmill-slip perturbation training reduce immediate risk of over-ground-slip induced fall among community-dwelling older adults?	Yiru Wang	2019	Yiru Wang, Tanvi Bhatt, Xuan Liu, Shuaijie Wang, Anna Lee, Edward Wang, Yi-Chung (Clive) Pai	Can treadmill-slip perturbation training reduce immediate risk of over-ground-slip induced fall among community-dwelling older adults?	Clinical Trial Registry	NCT02126488	Journal article	2019		USA	National Institutes of Health [RO1-AG029616 and RO1-AG044364 to YCP]. The National Institutes of Health study sections reviewed and assessed the merit of the proposal, and the National Institute on Aging subsequently provided funding	Individually randomized, controlled trial	Other	Falls and Fall related risk factor (Reactive stability)	"The purpose of this study was to determine any potential falls- resistance benefits that might arise from treadmill-slip perturbation training."	Inclusion criteria: - community-dwelling older adults 65 years old or over - passed the Mini Mental State Exam (Score>25) - passed a calcaneal ultrasound screening (T score>âˆ’ 1.5) - passed the Timed-Up-and-Go test (time<13.5 s) Exclusion criteria: - self-reported diagnosed neurological, musculoskeletal, or other systemic disorders."	"One hundred sixty-six healthy, community-dwelling older adults (> 65 years) were initially screened to pass a cognition test (>25 on the Folstein Mini Mental Status Exam) (Folstein et al., 1975), a calcaneal ultrasound screening (T score > 1.5) (Thompson et al., 1998), and a mobility test (Timed-Up-Go or TUG score < 13.5 s) (Podsiadlo and Richardson, 1991). Exclusion criteria were self-reported …	Community-dwelling	â€œOne hundred sixty-six healthy, community-dwelling older adults ( 65 years) were initially screened.â€	Healthy	â€œOne hundred sixty-six healthy, community-dwelling older adults ( 65 years) were initially screened.â€	Treadmill-slip-training group (Tt): 72.8 (6.2) Over-ground-training group (Ot): 71.7 (5.1) Treadmill-control group (Tc): 72.5 (6) Over-ground-control group (Oc): 73.1 (5.3)	Table 1.	Treadmill-slip-training group (Tt): 45% female Over-ground-training group (Ot): 65% female Treadmill-control group (Tc): 62% female Over-ground-control group (Oc): 79% female	Table 1.	Treadmill-slip-training group (Tt): 46.6% Over-ground-training group (Ot): 37.4% Treadmill-control group (Tc): 35.6% Over-ground-control group (Oc): 35.9%	Table 1.	146	Tt: 73	Tc: 73	Fig. 1	0	0	0	Fig. 1	Specialised Treadmill Training - Tt and Tc walked 5â€“10 trials on the walkway at their self-selected speed before then moving on to the treadmill session - Tt received 40 (Â±0.4) treadmill-slips for 30 min - Tc received only treadmill walking for 30 min - after the treadmill session, both Tt and Tc were immediately transitioned to the over-ground walkway and performed 5â€“10 trials of walking at…	"Tt and Tc walked 5â€“10 trials on the walkway at their self-selected speed before then moving on to the treadmill session. Tt received 40 (Â±0.4) treadmill-slips induced by the ActiveStep treadmill (Simbex, Lebanon, NH) for 30 min (Fig. 2a and 3)."		University		Yes	30	1	1	1	Fig. 3 Tt and Tc walked _x0004_5â€“10 trials on the walkway at their self- selected speed before then moving on to the treadmill session. Tt received 40 (Â±0.4) treadmill-slips induced by the ActiveStep tread- mill (Simbex, Lebanon, NH) for 30 min	usual treatment - Tc received only treadmill walking for 30 min	Tt and Tc walked _x0004_5â€“10 trials on the walkway at their self- selected speed before then moving on to the treadmill session. Tt received 40 (Â±0.4) treadmill-slips induced by the ActiveStep tread- mill (Simbex, Lebanon, NH) for 30 min
Wang 2022	Can a single session of treadmill-based slip training reduce daily life falls in community-dwelling older adults? A randomized controlled trial	Yiru Wang	2022	Yiru Wang, Shuaijie Wang, Xuan Liu, Anna Lee, Yiâ€‘Chung Pai, Tanvi Bhatt	Can a single session of treadmillâ€‘based slip training reduce daily life falls in communityâ€‘dwelling older adults? A randomized controlled trial	Institutional Review Board	NCT02126488	Journal article	2022		USA	National Institutes of Health (R01-AG044364 to Tanvi Bhatt and Yi-Chung Pai)	Individually randomized, controlled trial	The effect on falls		"The purpose of this study was to determine if fall-resisting behavior acquired from a single-session treadmill-based gait slip training could be retained to reduce older adultsâ€™ falls in everyday living over a 6-month follow-up period." "the purpose of this study was to examine whether the fall-resisting behavior acquired from a single training session of 40 treadmill-based gait slips could be…	Inclusion criteria: - community-dwelling older adults 65 years old or over - passed the Mini Mental State Exam (Score>25) - passed a calcaneal ultrasound screening (T score>âˆ’ 1.5) - passed the Timed-Up-and-Go test (time<13.5 s) Exclusion: - self-reported diagnosed neurological, musculoskeletal, or other systemic disorders.	"One hundred and sixty-six healthy, community-dwelling older adults were initially screened to pass the Mini Mental State Exam (Score>25) [28], a calcaneal ultrasound screening (T score>âˆ’ 1.5) [29], and the Timed-Up-and-Go test (time<13.5 s) [30]. Exclusion criteria included self-reported diagnosed neurological, musculoskeletal, or other systemic disorders."	Community-dwelling	"community-dwelling older adults"	Healthy	One hundred and sixty-six healthy, community-dwelling older adults were initially screened to pass the Mini Mental State Exam (Score>25)	PBT: Complete - 72.5 (6.2 ) Dropout - 78.7 (1.5) Control: Complete - 72.9 (6.1) Dropout - 67.9 (4.2)	Table 1.	M/F PBT Complete= 25/45 female (64.3%) Drop= 2/1 Control Complete= 23/40 female (63.5%) Drop= 2/5	Table 1.	PBT COMPLETE-32 (45.7%) DROP- 2 (66.7%) Control COMPLETE- 23 (36.5%) DROP- 2 (28.6%)	Table 1.	143	73	70	Fig. 1	10	3	7	Fig. 1	specialized treadmils training and overground walkway trials - group Tt received 40 treadmill slips given in an ascending-mixed-intensity manner during walking - treadmill belt velocity would suddenly reverse directions (accelerating forward), just as a slip does during ground walking. - after their treadmill session, both Tt and Tc were immediately transitioned to the overground walkway and rece…	"group Tt received 40 treadmill slips (ActiveStep, Simbex, Lebanon, NH) given in an ascend- ing-mixed-intensity manner during walking. The treadmill belt velocity would suddenly reverse directions (accelerating forward) to cause a forward displacement of participantsâ€™ base of support (BOS) relative to their center of mass (COM), just as a slip does during ground walking. Participants in group T…		Not disclosed		Yes	30	1	1	1	Fig. 2	usual treatment - treadmill walking for 30 min	"group Tc received only treadmill walking for 30 min. After their treadmill session, both Tt and Tc were immediately transitioned to the overground walkway and received a novel overground"
[truncated: 15 more columns]

## Sheet: Allin 2020
	Question	Reference standard	ChatGPT	Evaluation	Comment
Year published	Was it reported what year the article was published? What year was the article published?	2020	2020	1
Author(s)	Was the names of the authors reported? Please state the names of all authors.	Leigh J. Allin, P. Gunnar Brolinson, Briana M. Beach, Sunwook Kim, Maury A. Nussbaum, Karen A. Roberto, Michael L. Madigan	Yes, the names of the authors were reported. The authors of the article are: - Leigh J. Allin - P. Gunnar Brolinson - Briana M. Beach - Sunwook Kim - Maury A. Nussbaum - Karen A. Roberto - Michael L. Madigan	1
Protocol registration	Was it reported whether a protocol was published? If so, please state where the protocol was published.	Virginia Tech Institutional Review Board, clinicaltrials.gov	Yes, it was reported that the protocol was published. The study adheres to CONSORT guidelines and was approved by the Virginia Tech Institutional Review Board. The trial was registered with ClinicalTrials.gov under the registration number NCT04308239.	2
Funding source	Was any funding sources reported? If yes, how was the study funded?	Edward Via College of Osteopathic Medicine (Blacksburg, Virginia, USA), Research Eureka Accelerator Program.	Yes, the funding sources for the study were reported. The research was supported by the Edward Via College of Osteopathic Medicine (Blacksburg, Virginia, USA), through the Research Eureka Accelerator Program. The sponsor had no involvement in any aspects of the work.	1
Type of trial	Was the sudy type reported? If yes, what type of study is it?	Individually randomized, controlled trial	Yes, the study type was reported. It is a randomized controlled trial.	1	The "individual" is ok it is missing.
In- and exclusion criteria	Was inclusion and exclusion criteria reported? If yes, please state the inclusion and exclusion criteria.	Inclusion criteria: - community-dwelling older adults - aged 61 or older Exclusion criteria: - smokers - patients in active physical therapy - had a self-reported fragility fracture within the last 10 years - had an acute lower extremity injury within the last 3 months - had lower extremity surgery within the last 6 months - had an ankle arthroplasty - had a knee or hip arthroplasty within the la…	Yes, the inclusion and exclusion criteria were reported in the study. ### Inclusion Criteria: - Community-dwelling adults aged 61–75 years. - Healthy individuals as determined by a medical history and screening administered by a physician. ### Exclusion Criteria: - Smoking. - Currently in physical therapy. - Self-reported fragility fracture within the last 10 years. - Acute lower extremity injury…	1	The paper never writes age inclusion only age of included participants
Setting	Was participant characteristics reported? What was the residential status of the participants?	Community-dwelling	Yes, the participant characteristics were reported. The residential status of the participants was that they were community-dwelling older adults.	1
Age	Was the age of participants reported? What was the mean or age range of the included participants?	Range: 61â€“75 years	Yes, the age of the participants was reported. The age range of the included participants was 61–75 years. The specific mean age was not stated in the summary I provided, but for the slip group, the mean ages for the three subgroups were as follows: - Baseline group: 68.2 years - Post-Control group: 69.6 years - Post-PBT group: 71.1 years For the trip group: - Baseline group: 70.8 years - Post-Co…	1
Gender	Was the gender of participants reported? What was the gender of the participants?	M:F 15:19 Female: 19 (55.8%)	Yes, the gender of the participants was reported. ### Slip Groups: - Baseline: 6 females, 5 males - Post-Control: 3 females, 2 males - Post-PBT: 5 females, 6 males ### Trip Groups: - Baseline: 10 females, 7 males - Post-Control: 4 females, 1 male - Post-PBT: 5 females, 3 males So, the study included both female and male participants across the different groups.	1	The answer ChatGPT gives is correct. The answer from the dataextration is not!
Falls history (past 12 months)	Was it reported if participants had a fall within the past 12 months prior to the study? If reported, please state the number of participants who had 1 or more falls prior to the study.	Slip group: Baseline: 0 (0%) Post-Control: 0 (0%) Post-PBT: 1 (9%) Trip group: Baseline: 2 (12%) Post-Control: 0 (0%) Post-PBT: 1 (13%)	Yes, it was reported whether participants had experienced a fall within the past 12 months prior to the study. ### Slip Groups: - Baseline: 0 participants (0%) - Post-Control: 0 participants (0%) - Post-PBT: 1 participant (9%) ### Trip Groups: - Baseline: 2 participants (12%) - Post-Control: 0 participants (0%) - Post-PBT: 1 participant (13%) So, in total, three participants had experienced one o…	1
Included participants	Was the number of included participants reported? How many participants were assigned to the intervention and comparator group?	34 included. 20 in intervention group and 14 in comparator group.	Yes, the number of included participants was reported. Thirty-four community-dwelling, healthy older adults were included in the study. ### Group Assignments: - Participants were assigned to either the Perturbation-Based Balance Training (PBT) intervention group or the control intervention group using minimization to balance the groups with respect to age, sex, and physical activity level. - Due …	1
Drop-outs	Was the number of drop-out reported? If yes, what was the number of participants who did not complete the intervention?	3	Yes, the number of drop-outs was reported. Three participants declined further participation after completing the intervention sessions but did not complete the post-intervention balance assessment. So, all 34 participants completed the intervention sessions, but only 31 participants completed the entire study including the post-intervention balance assessment.	1
Intervention description	Was the interventon training protocol described? If so, what was the training protocol?	Movable platform and trip board training - baseline assessment session: exposed unexpected laboratory trip or slip - 1 week later: four sessions of intervention, scheduled twice a week for 2 weeks - 1 week after completion post-intervention assessment: participants were exposed to the other perturbation (slip or trip) that they did not experience during the baseline assessment.	Yes, the intervention training protocol was described in the study. ### Training Protocol: #### Perturbation-Based Balance Training (PBT): - **Frequency and Duration**: Four training sessions conducted twice per week for two weeks. Each session lasted approximately 0.5 to 1.0 hours with an active training time of about 30 minutes per participant. - **Warm-Up**: Each session began with a five-minu…	1
Multiple interventions	Was it reported whether the training protocol was combined with other types of training or interventions? If so, please state the additional intervention.	Otago exercise program for control group only.	No, it was not reported that the training protocol was combined with other types of training or interventions. The study specifically compared the Perturbation-Based Balance Training (PBT) with a control intervention involving general balance exercises adapted from the Otago Exercise Program. There was no mention of combining these training protocols with other types of training or interventions.	1
Supervised	Was it reported wheter training sessions were supervised? Were the training sessions supervised?	Yes	Yes, it was reported that the training sessions were supervised. The training sessions were conducted in a research lab and administered by the same investigator, who supervised all sessions and made all group and perturbation assignments.	1
Intervention dose	Was the intervention dose reported? If so, please state the number of training session for the intervention and control group.	4 sessions (for both groups)	Yes, the intervention dose was reported. Both the intervention (PBT) and control groups underwent the same number of training sessions. ### Intervention Dose: - **Number of Sessions**: Four training sessions - **Frequency**: Twice per week for two weeks - **Duration**: Each session lasted approximately 0.5 to 1.0 hours with about 30 minutes of active training time per participant The PBT group pa…	1
Intervention duration	Was the duration of intervention reported? If reported, how long was the intervention period?	2 weeks	Yes, the intervention dose was reported. Both the intervention (PBT) and control groups underwent the same number of training sessions. ### Intervention Dose: - **Number of Sessions**: Four training sessions - **Frequency**: Twice per week for two weeks - **Duration**: Each session lasted approximately 0.5 to 1.0 hours with about 30 minutes of active training time per participant The PBT group pa…	1
Comparison	Was the protocol for the comparator group reported? If yes, what was the protocol for the comparator or control group?	Usual training: the comparator in this study was a control group that received general balance exercises adapted from the Otago Exercise program	Yes, the protocol for the comparator (control) group was reported. The control intervention involved general balance exercises adapted from the Otago Exercise Program. ### Control Group Protocol: - **Exercises Included**: - Balance exercises - Strength exercises using ankle weights - **Progression**: - Exercises were progressively increased in difficulty as performance improved. This included inc…	1
Daily-life-falls	Do the study collect data on daily-life-falls. If yes, how is a daily-life-fall defined and how are information daily-life-falls collected?	NA	Yes, the study did collect data on daily-life falls. Here's the information on how a daily-life fall is defined and how the data on daily-life falls were collected: ### Definition of Daily-Life Fall A daily-life fall is defined in the study as any event in which the participant unintentionally comes to rest on the ground or lower level, not as a result of a major intrinsic event (such as a stroke…	5
	If the study colleted data on daily-life-fall how many participants provided data for this outcome in the groups, and how many daily-life-falls were reported?	NA	### Participants Providing Daily-Life Fall Data and Reported Falls #### Number of Participants The study included 34 community-dwelling older adults who were divided into the PBT (Perturbation-Based Balance Training) and control groups. All 34 participants completed the intervention sessions and were analyzed for daily-life falls. #### Reported Daily-Life Falls - **Control Group**: 17 participant…	5
Lab-falls-info	Do the study collect data on laboratory falls. If yes, how is a laboratory falls defined and how are information laboratory falls collected?	A fall occurred if a participant was fully and continuously supported by the harness as observed from video.	Yes, the study collected data on laboratory falls. Here is how laboratory falls are defined and how information on laboratory falls is collected: ### Definition of Laboratory Falls: Each slip (or trip) was classified as either a recovery, fall, harness-assist, or miss based on the force applied to the harness and video review of the event: - **Recovery:** A trial where a 1-second moving average d…	2
Lab-falls-data	If the study colleted data on laboratory falls how many participants provided data for this outcome in the groups, and how many laboratory falls were reported?	I_n:20 I_n_falls:3 I_n_fallers:3 C_n:14 C_n_falls:6 C_n_fallers:6	### Data on Laboratory Falls The study indeed collected data on laboratory falls. Here's the detailed information: #### Number of Participants Providing Data - **Total Participants:** 34 community-dwelling, healthy older adults (61–75 years). - **Completed Assessments:** 31 participants completed the baseline balance assessment and post-intervention balance assessment. Three participants declined…	3

## Sheet: Aviles 2019
	Question	Reference standard	ChatGPT	Evaluation
Year published	Was it reported what year the article was published? What year was the article published?	2019	Yes, it was reported. The article was published in 2019.	1
Author(s)	Was the names of the authors reported? Please state the names of all authors.	Jessica Aviles, Leigh J. Allin, Neil B. Alexander, Jennifer Van Mullekom, Maury A. Nussbaum, and Michael L. Madigan	Yes, the names of the authors were reported. The authors of the article are: - Jessica Aviles, MS - Leigh J. Allin, MS - Neil B. Alexander, MD - Jennifer Van Mullekom, PhD - Maury A. Nussbaum, PhD - Michael L. Madigan, PhD	1
Protocol registration	Was it reported whether a protocol was published? If so, please state where the protocol was published.	clinicaltrials.gov	Yes, it was reported that a protocol was published. The study protocol was registered at ClinicalTrials.gov with the identifier NCT02551666.	1
Funding source	Was any funding sources reported? If yes, how was the study funded?	1. National Institutes of Health 2. National Science Foundation 3. Office of Research and Development of the Department of Veterans Affairs 4. Michigan Institute for Clinical and Health Research	Yes, funding sources for the study were reported. The study was funded by: - National Institutes of Health (R21 AG045723 to MLM, P30 AG024824 to NBA) - National Science Foundation (HRD-1502335) - Office of Research and Development of the Department of Veterans Affairs - Michigan Institute for Clinical and Health Research (UL1TR000433)	1
Type of trial	Was the sudy type reported? If yes, what type of study is it?	Individually randomized, controlled trial	Yes, the study type was reported. It is described as a pilot controlled trial.	1
In- and exclusion criteria	Was inclusion and exclusion criteria reported? If yes, please state the inclusion and exclusion criteria.	Inclusion criteria: - over 70 years old and independent life in senior housing - no walking aids required - bone mineral density of the proximalhip of t â‰¥ âˆ’2.0 (obtained by DEXA) score min 24 on the standardized mini-mental state exam - must not perform more than 150 min/wk of moderate to vigorous aerobic activity - not have participated in Tai Chi classes." Exclusion criteria: - major cardio…	Yes, the inclusion and exclusion criteria were reported. ### Inclusion Criteria: Participants had to: - Be at least 70 years old and independent residents of senior housing facilities. - Walk without the aid of an assistive device. - Have a bone mineral density of the proximal hip of t ≥ −2.0, obtained from Dual Energy X-ray Absorptiometry. - Score at least 24 on the standardized mini-mental stat…	1
Setting	Was participant characteristics reported? What was the residential status of the participants?	Protected housing	Yes, participant characteristics were reported. The residential status of the participants was that they were independent residents of senior housing facilities.	1
Age	Was the age of participants reported? What was the mean or age range of the included participants?	RBT group - 80.9 (6.2) TaiChi group- 82.6 (4.5)	Yes, the age of the participants was reported. The mean age of the participants was: - Reactive Balance Training (RBT) group: 80.9 years (SD = 6.2) - Tai Chi group: 82.6 years (SD = 4.5) The age range included participants who were at least 70 years old.	1
Gender	Was the gender of participants reported? What was the gender of the participants?	RBT group - 13F/19 (68.4%) TaiChi group- 11F/16 (68.7%)	Yes, the gender of the participants was reported. ### Gender Distribution: - **Reactive Balance Training (RBT) Group**: - 19 participants - 13 women - 6 men - **Tai Chi Group**: - 16 participants - 11 women - 5 men	1
Falls history (past 12 months)	Was it reported if participants had a fall within the past 12 months prior to the study? If reported, please state the number of participants who had 1 or more falls prior to the study.	Past year RBT group - 5.3% TaiChi group- 31.3%	Yes, it was reported if participants had a fall within the past 12 months prior to the study. ### Number of Participants Who Had 1 or More Falls Prior to the Study: - **Reactive Balance Training (RBT) Group**: - 1 participant (5.3%) reported falls with injury - 2 participants (10.5%) reported 2 or more falls - **Tai Chi Group**: - 5 participants (31.3%) reported falls with injury - 5 participants…	1
Included participants	Was the number of included participants reported? How many participants were assigned to the intervention and comparator group?	35 included. 19 in intervention group and 16 in comparator group	Yes, the number of included participants was reported. ### Number of Participants: - **Total Participants**: 35 independent-living residents - **Reactive Balance Training (RBT) Group**: 19 participants - **Tai Chi Group**: 16 participants	1
Drop-outs	Was the number of drop-out reported? If yes, what was the number of participants who did not complete the intervention?	4	Yes, the number of drop-outs was reported. ### Number of Drop-Outs: - **Reactive Balance Training (RBT) Group**: - 3 participants discontinued the study during the training. - Reasons: diagnosis of cancer, back surgery for preexisting back pain, and preference for Tai Chi. - **Tai Chi Group**: - 1 participant discontinued the study during the post-training follow-up due to a medical condition unr…	1
Intervention description	Was the interventon training protocol described? If so, what was the training protocol?	Specialised treadmill. This RBT is a form of taskspecific, perturbation-based balance training involving trip-like perturbations on a modified treadmill. "Each RBT session involved one participant at a time, and up to 40 treadmill perturbations with rest breaks every 10 perturbations. Perturbations were similar to those during reactive balance tests, with perturbations varying in speed from 0.5 t…	Yes, the intervention training protocol was described. ### Training Protocols: #### Reactive Balance Training (RBT): - **Frequency and Duration**: - Twelve 30-minute sessions - Conducted three times per week for 4 weeks - **Session Structure**: - Each session involved one participant at a time - Up to 40 treadmill perturbations with rest breaks every 10 perturbations - Perturbations varied in spe…	1
Multiple interventions	Was it reported whether the training protocol was combined with other types of training or interventions? If so, please state the additional intervention.	N/R		1
Supervised	Was it reported wheter training sessions were supervised? Were the training sessions supervised?	Yes		1
Intervention dose	Was the intervention dose reported? If so, please state the number of training session for the intervention and control group.	3 sessions per week in 4 weeks. Total of 12 sessions		1
Intervention duration	Was the duration of intervention reported? If reported, how long was the intervention period?	4 weeks		1
Comparison	Was the protocol for the comparator group reported? If yes, what was the protocol for the comparator or control group?	Tai Chi. "Each Tai Chi session was led by an instructor with experience in leading community-based Tai Chi for older adults, used 12 unique sequences from the Yang Short Form, and was conducted in groups of a mean size of 5.3 participants."		1
Daily-life-falls	Do the study collect data on daily-life-falls. If yes, how is a daily-life-fall defined and how are information daily-life-falls collected?	unintentionally coming to rest on the ground or lower level, not caused by loss of consciousness or overwhelming hazard. Retrospective recall of falls 6 months	Yes, the study collected data on daily-life falls. ### Definition of a Daily-Life Fall: A fall was defined as unintentionally coming to rest on the ground or a lower level, not caused by loss of consciousness or an overwhelming hazard. ### Data Collection Method: Information on daily-life falls was collected through telephone calls made every two weeks to each participant over the 6 months follow…	1
	If the study colleted data on daily-life-fall how many participants provided data for this outcome in the groups, and how many daily-life-falls were reported?	I_n:16 I_n_falls:4 I_n_fallers:1 C_n:15 C_n_falls:5 C_n_fallers:1	Yes, the study collected data on daily-life falls. ### Number of Participants Providing Data: - **Reactive Balance Training (RBT) Group**: 16 participants (adherent to the protocol) - **Tai Chi Group**: 15 participants (adherent to the protocol) ### Number of Daily-Life Falls Reported: - **RBT Group**: - 4 all-cause falls - 1 trip-related fall - **Tai Chi Group**: - 5 all-cause falls - 1 trip-rel…	1
Lab-falls-info	Do the study collect data on laboratory falls. If yes, how is a laboratory falls defined and how are information laboratory falls collected?	NA	Yes, the study collected data on laboratory falls. Here is how laboratory falls were defined and how information on them was collected: ### Definition of Laboratory Falls: Laboratory falls were defined by the inability of a participant to recover balance during the reactive balance test on the modified treadmill. Specifically, a fall was characterized by the need for substantial support from the …	5
Lab-falls-data	If the study colleted data on laboratory falls how many participants provided data for this outcome in the groups, and how many laboratory falls were reported?	NA	The relevant section of the text related to laboratory falls and participant data is as follows: ### Data on Laboratory Falls: 1. **Participant Data for Laboratory Falls**: - Reactive Balance Training (RBT) and Tai Chi groups consisted of participants who completed the necessary training sessions. - Three RBT participants discontinued the study during the training, leaving 16 participants who com…
				1

## Sheet: Bhatt 2021
	Question	Reference standard	ChatGPT	Evaluation
Year published	Was it reported what year the article was published? What year was the article published?	2021	Yes, the year of publication was reported. The article was published in 2021.	1
Author(s)	Was the names of the authors reported? Please state the names of all authors.	Tanvi Bhatt, Yiru Wang, Shuaijie Wang, Lakshmi Kannan	Yes, the names of the authors were reported. The authors of the article are: - Tanvi Bhatt - Yiru Wang - Shuaijie Wang - Lakshmi Kannan	1
Protocol registration	Was it reported whether a protocol was published? If so, please state where the protocol was published.	clinicaltrials.gov	Yes, it was reported that a protocol was published. The study protocol was registered at ClinicalTrials.gov with the identifier NCT03199729.	1
Funding source	Was any funding sources reported? If yes, how was the study funded?	National Institutes on Aging [RO1-AG050672]	Yes, the funding sources for the study were reported. The study was supported by the National Institutes on Aging with the grant number RO1-AG050672.	1
Type of trial	Was the sudy type reported? If yes, what type of study is it?	Individually randomized, controlled trial	Yes, the study type was reported. It is described as an original research study published in "Frontiers in Sports and Active Living". It is a randomized controlled trial.	2
In- and exclusion criteria	Was inclusion and exclusion criteria reported? If yes, please state the inclusion and exclusion criteria.	Inclusion criteria: - older adults aged >60 years old - pass calcaneal ultrasound screening (T score >âˆ’2.0) (Thompson et al., 1998) - pass a cognitive test [>25 on the Folstein Mini-Mental Status Exam (MMSE)] - passed a mobility test [Timed-Up-Go (TUG) score < 13.5 s] - passed monofilament foot sensation test (able to detect the Weinstein 5.07 monofilament at all nine locations of both feet) Ex…	Yes, the inclusion and exclusion criteria were reported. ### Inclusion Criteria: - Community-dwelling healthy older adults aged over 60 years - Passed a descriptive questionnaire without self-reported recent (<6 months) neurological, musculoskeletal, or systematic disorders - Passed a cognitive test with a score of more than 25 on the Folstein Mini-Mental Status Exam (MMSE) - Passed a calcaneal u…	1
Setting	Was participant characteristics reported? What was the residential status of the participants?	Community-dwelling	Yes, participant characteristics were reported. The residential status of the participants was that they were community-dwelling healthy older adults.	1
Age	Was the age of participants reported? What was the mean or age range of the included participants?	Overall: 69.6 Â± 6.4 years Slip-training group (St): 69.6 Â± 6.8 Trip-training group (Tt): 69.9 Â± 6.2 Control group: 69.9 Â± 6.2	Yes, the age of the participants was reported. ### Age of Participants: - **Mean Age**: 69.6 ± 6.4 years The participants were all over 60 years old.	1
Gender	Was the gender of participants reported? What was the gender of the participants?	N/A	The study does not explicitly report the gender distribution of the participants in the provided sections. If you would like, I can search for this specific information within the document.	1
Falls history (past 12 months)	Was it reported if participants had a fall within the past 12 months prior to the study? If reported, please state the number of participants who had 1 or more falls prior to the study.	N/A	Was it reported if participants had a fall within the past 12 months prior to the study? If reported, please state the number of participants who had 1 or more falls prior to the study. "User: I would like details if you can find them" Yes, the study collected data on whether participants had experienced a fall within the past 12 months prior to the study. ### Number of Participants Who Had 1 or …	5
Included participants	Was the number of included participants reported? How many participants were assigned to the intervention and comparator group?	165 Number unclear as abstract states 169 (page 1) but under Material and Methods - Participants it is stated one hundred and sixty-five qualified community- dwelling healthy older adults. Slip=67 Trip=67 and comparator = 31	Yes, the number of included participants was reported. ### Number of Participants: - **Total Participants**: 169 community-dwelling healthy older adults ### Group Assignments: - **Slip-Perturbation Training (St) Group**: 67 participants - **Trip-Perturbation Training (Tt) Group**: 67 participants - **Control (Ctrl) Group**: 31 participants	1
Drop-outs	Was the number of drop-out reported? If yes, what was the number of participants who did not complete the intervention?	N/A (possibly 4 dropouts, though not clear from text).	Yes, the number of drop-outs was reported. ### Number of Drop-Outs: - **Slip-Perturbation Training (St) Group**: - 6 participants did not complete the intervention. - **Trip-Perturbation Training (Tt) Group**: - 4 participants did not complete the intervention. - **Control (Ctrl) Group**: - 5 participants did not complete the intervention. Therefore, out of the 169 participants initially included…	5
Intervention description	Was the interventon training protocol described? If so, what was the training protocol?	Slip group : Slip perturbations were induced by the sudden release of a pair of low-friction, movable platforms on sliding tracks mounted to supporting frames. The two platforms were embedded in the middle of the left and right sides of the 7-m walkway. Trip group : This would guarantee that all slips occurred at the beginning of the double-stance phase (Figures 2A,B). Trip perturbations were ind…	Yes, the intervention training protocol was described in the study. ### Training Protocols: #### Slip-Perturbation Training (St) Group: - **Frequency and Duration**: - 24 repetitive slip perturbations - Conducted during training sessions - **Session Structure**: - Participants received 25–35 unperturbed normal walking trials to familiarize with the laboratory environment - A block of eight repeat…	1
Multiple interventions	Was it reported whether the training protocol was combined with other types of training or interventions? If so, please state the additional intervention.	N/A		1
Supervised	Was it reported wheter training sessions were supervised? Were the training sessions supervised?	Yes		1
Intervention dose	Was the intervention dose reported? If so, please state the number of training session for the intervention and control group.	1 training session		1
Intervention duration	Was the duration of intervention reported? If reported, how long was the intervention period?	1 week		1
Comparison	Was the protocol for the comparator group reported? If yes, what was the protocol for the comparator or control group?	Group Ctrl: - received no training but only walking trials. - after a 30-min break, all groups received three unperturbed post-perturbation walking trials (PW). Then, Group Ctrl experienced these two perturbations in random order.		1
Daily-life-falls	Do the study collect data on daily-life-falls. If yes, how is a daily-life-fall defined and how are information daily-life-falls collected?	NA	Yes, the study collected data on daily-life falls. ### Definition of a Daily-Life Fall: A fall was defined as unintentionally coming to rest on the ground or lower level, not caused by loss of consciousness or an overwhelming hazard. ### Data Collection Method: Information on daily-life falls was collected through monthly telephone calls to each participant over a period of six months following t…	5
	If the study colleted data on daily-life-fall how many participants provided data for this outcome in the groups, and how many daily-life-falls were reported?	NA	The study collected data on daily-life falls from the participants. Here is the information about the number of participants who provided data and the reported daily-life falls: - **Number of Participants Providing Data:** - Slip-perturbation training (St) group: 67 participants - Trip-perturbation training (Tt) group: 67 participants - Control (Ctrl) group: 31 participants - **Reported Daily-Lif…	5
Lab-falls-info	Do the study collect data on laboratory falls. If yes, how is a laboratory falls defined and how are information laboratory falls collected?	Fall was defined as the load cell detecting more than 30% of body weight after perturbation.	The article mentions laboratory falls, their definition, and how information about these falls is collected. Below is the relevant information extracted from the document: ### Laboratory Falls Definition and Data Collection: - **Definition**: Laboratory falls are defined based on the load cell detecting more than 30% of the participant's body weight after the onset of a perturbation. This definit…	1
Lab-falls-data	If the study colleted data on laboratory falls how many participants provided data for this outcome in the groups, and how many laboratory falls were reported?	Fall rate is based on both slips and trips I_n_St:67 I_n_falls_St:28 I_n_Tt:67 I_n_falls_Tt:45 C_n:31 C_n_falls:30	The study provides data on laboratory falls for different groups of participants. Below is the information extracted from the document regarding the number of participants providing data and the number of laboratory falls reported: ### Number of Participants and Laboratory Falls: - **Slip-Induced Falls**: - **Group St (Slip-Training)**: Participants in this group had fewer falls (0%) in the resli…	1

## Sheet: Liu 2015
	Question	Reference standard	ChatGPT	Evaluation
Year published	Was it reported what year the article was published? What year was the article published?	2015	The article was published in April 2015 in the journal *Biomedical Sciences Instrumentation*【3†source】.	1
Author(s)	Was the names of the authors reported? Please state the names of all authors.	Jian Liu, Thurmon E. Lockhart, Prakriti Parijat, James D. McIntosh, Yi-Po Chiu	Yes, the names of the authors were reported. The authors of the article are: 1. Jian Liu 2. Thurmon E. Lockhart 3. Prakriti Parijat 4. James D. McIntosh 5. Yi-Po Chiu【3†source】.	1
Protocol registration	Was it reported whether a protocol was published? If so, please state where the protocol was published.	Institutional Review Board (IRB)	Yes, a protocol was published. It was approved by the local Institutional Review Board (IRB), and participants provided informed consent before data collection【3†source】.	1
Funding source	Was any funding sources reported? If yes, how was the study funded?	NSF (grant #CBET-0756058) NIOSH (grant #CDC/NIOSH-R01-OH009222) L30 AG022963-04/NIH HHS/United States	Yes, the study reported funding sources. The research was supported by the National Science Foundation (NSF) with grant number CBET-0756058 and the National Institute for Occupational Safety and Health (NIOSH) with grant number CDC/NIOSH-R01-OH009222. Additionally, it was supported by L30 AG022963-04 from the National Institutes of Health (NIH)【3†source】.	1
Type of trial	Was the sudy type reported? If yes, what type of study is it?	Individually randomized, controlled trial	Yes, the study type was reported. It is a laboratory study involving a comparative analysis of two different slip training modalities (moveable platform and virtual reality) to evaluate their efficacy in reducing fall frequency and improving reactive recovery in older adults【3†source】.	4
In- and exclusion criteria	Was inclusion and exclusion criteria reported? If yes, please state the inclusion and exclusion criteria.	Inclusion criteria: - healthy older adults - 65 years old or above	Yes, the article reports the inclusion and exclusion criteria for participants in the study. Here are the criteria as stated in the document: ### Inclusion Criteria: - Healthy older adults aged 65 years and older. ### Exclusion Criteria: - Participants were excluded if they had any neurological, musculoskeletal, or cardiovascular conditions that could affect their gait and balance. These criteria…	1
Setting	Was participant characteristics reported? What was the residential status of the participants?	Not clear	The document does not explicitly state the inclusion and exclusion criteria in the provided text. However, it mentions that participants were 36 healthy older adults over the age of 65 years, who were recruited for the study and provided informed consent approved by the local Institutional Review Board (IRB)【3†source】.	1
Age	Was the age of participants reported? What was the mean or age range of the included participants?	MPT group: 71.24 (6.82) Control group: 74.18 (5.82)	Yes, the age of participants was reported. The mean age of the participants in the three groups were as follows: - Moveable Platform Training (MPT) group: 71.24 ± 6.82 years - Virtual Reality Training (VRT) group: 70.54 ± 6.63 years - Control group: 74.18 ± 5.82 years【3†source】.	1
Gender	Was the gender of participants reported? What was the gender of the participants?	Overall: M:F 18:18 Female 18 (50%)	Yes, the gender of the participants was reported. The study included 36 healthy older adults, with 18 males and 18 females equally distributed across the three groups: the control group, the moveable platform training (MPT) group, and the virtual reality training (VRT) group【3†source】.	1
Falls history (past 12 months)	Was it reported if participants had a fall within the past 12 months prior to the study? If reported, please state the number of participants who had 1 or more falls prior to the study.	N/A	The provided text does not include information about whether participants had a fall within the past 12 months prior to the study. The document does not specify the number of participants who had one or more falls before the study.	1
Included participants	Was the number of included participants reported? How many participants were assigned to the intervention and comparator group?	36 participants included. 12 in MPT group and 12 in control??	Yes, the number of included participants was reported. The study involved 36 healthy older adults, who were equally divided into three groups: - Moveable Platform Training (MPT) group: 12 participants - Virtual Reality Training (VRT) group: 12 participants - Control group: 12 participants【3†source】.	1
Drop-outs	Was the number of drop-out reported? If yes, what was the number of participants who did not complete the intervention?	N/A	The document does not mention any drop-outs or the number of participants who did not complete the intervention. Therefore, based on the provided text, it can be assumed that all 36 participants completed the study【3†source】.	1
Intervention description	Was the interventon training protocol described? If so, what was the training protocol?	Movable Platform training was conducted by induced slips using a custom built sliding device, where slips were induced by a computer-controlled program. Virtual reality training was conducted on an instrumented treadmill, with a head mounted display that was used to render the virtual reality scene. The virtual slip consisted of perturbations (tilts) in the pitch plane of the VR scene at random i…	Yes, the intervention training protocol was described in the study. The training protocols for the Moveable Platform Training (MPT) group and the Virtual Reality Training (VRT) group are detailed below: ### Moveable Platform Training (MPT) Group: 1. **Apparatus**: Custom-built sliding device with a low friction, motorized moveable platform (40x120cm). 2. **Procedure**: - Slips were induced by mov…	1
Multiple interventions	Was it reported whether the training protocol was combined with other types of training or interventions? If so, please state the additional intervention.	N/A	The text does not mention any additional types of training or interventions combined with the Moveable Platform Training (MPT) or the Virtual Reality Training (VRT) protocols. The study solely focused on comparing these two training methods without combining them with other types of training or interventions【3†source】.	1
Supervised	Was it reported wheter training sessions were supervised? Were the training sessions supervised?	Unclear	The provided text does not explicitly mention whether the training sessions were supervised. There is no information available about supervision, monitoring, or assistance during the training sessions【3†source】.	1
Intervention dose	Was the intervention dose reported? If so, please state the number of training session for the intervention and control group.	1 training session.	Yes, the intervention dose was reported. The number of training sessions for the intervention and control groups is detailed below: - **Moveable Platform Training (MPT) Group**: The training session consisted of 24 trials of slips and no slips (blocked and randomized). - **Virtual Reality Training (VRT) Group**: The training session also consisted of 24 trials of slips and no slips (blocked and r…	1
Intervention duration	Was the duration of intervention reported? If reported, how long was the intervention period?	1? "The experiments were divided into three sessions: baseline measure, training acquisition, and transfer training, on three separate days. During the first session, all participants underwent a slip trial on a slippery floor surface as a baseline measure. After two weeks, the training groups performed the slip training and the control group performed normal walking trials. During the third sess…	Yes, the duration of the intervention was reported. The experiments were divided into three sessions on separate days: 1. **First Session**: Baseline measurement, where all participants underwent a slip trial on a slippery floor surface. 2. **Second Session**: Training acquisition, conducted two weeks after the baseline measurement. The training groups performed their respective slip training pro…	1
Comparison	Was the protocol for the comparator group reported? If yes, what was the protocol for the comparator or control group?	N/A	Yes, the protocol for the comparator (control) group was reported. The control group performed normal walking trials instead of undergoing slip training. Specifically: 1. **Baseline Session**: The control group underwent a slip trial on a slippery floor surface as a baseline measure, similar to the intervention groups. 2. **Training Acquisition Session**: Instead of slip training, the control gro…	1
Daily-life-falls	Do the study collect data on daily-life-falls. If yes, how is a daily-life-fall defined and how are information daily-life-falls collected?	NA	The provided text does not mention the collection of data on daily-life falls, nor does it define daily-life falls or describe any method for collecting information on such falls【3†source】.	1
	If the study colleted data on daily-life-fall how many participants provided data for this outcome in the groups, and how many daily-life-falls were reported?	NA	The provided text does not contain any information about the collection of data on daily-life falls, the number of participants who provided this data, or the number of daily-life falls reported. Therefore, it appears that the study did not report on daily-life falls or collect data related to this outcome【3†source】.	1
Lab-falls-info	Do the study collect data on laboratory falls. If yes, how is a laboratory falls defined and how are information laboratory falls collected?	Yes but no information what defined a falls	Yes, the study collected data on laboratory falls. Here's how laboratory falls are defined and how information on laboratory falls was collected: ### Definition of Laboratory Falls A laboratory fall is defined as any instance during the slip trials where a participant was unable to recover their balance and had to be supported by the fall-arresting harness to prevent them from hitting the ground.…	1
Lab-falls-data	If the study colleted data on laboratory falls how many participants provided data for this outcome in the groups, and how many laboratory falls were reported?	MPT is the group of interest I_n:12 I_n_falls:0 C_n:12 C_n_falls:2	The study indeed collected data on laboratory falls. Here is the detailed information regarding the number of participants who provided data and the number of laboratory falls reported: ### Participants and Laboratory Falls - **Moveable Platform Training (MPT) Group**: 12 participants - **Slip1**: 5 participants experienced falls (41% fall frequency). - **Slip2**: 0 participants experienced falls…	1

## Sheet: Liu 2021
I need information from the uploaded article. Can you help me get it?	Question	Reference standard	ChatGPT	Evaluation
Year published	Was it reported what year the article was published? What year was the article published?	2020	Yes, the article was published in 2021. This is indicated in the header of the document and in the citation information at the top of the first page. ```plaintext Liu et al. - 2021 - The retention of fall-resisting behavior derived from treadmill slip-perturbation training in community-dwelling (2).pdf ```	1
Author(s)	Was the names of the authors reported? Please state the names of all authors.	Xuan Liu, Tanvi Bhatt, Yiru Wang, Shuaijie Wang, Anna Lee, Yi-Chung Pai	Yes, the names of the authors are reported. The authors of the article are: 1. Xuan Liu 2. Tanvi Bhatt 3. Yiru Wang 4. Shuaijie Wang 5. Anna Lee 6. Yi-Chung Pai	1
Protocol registration	Was it reported whether a protocol was published? If so, please state where the protocol was published.	N/A	Yes, it was reported that the protocol was published. The details of the protocols used in the study are described within the article itself. The article mentions four protocols (Tc: treadmill control; Tt: treadmill slip-perturbation training; Oc: overground control; Ot: overground slip-perturbation training) used in the study, but it does not specify a separate publication where the detailed pro…	2
Funding source	Was any funding sources reported? If yes, how was the study funded?	National Institutes of Health (R01-AG029616 to YC (Clive) Pai and R01-AG044364 to Tanvi Bhatt and YC (Clive) Pai).	Yes, the funding sources for the study were reported. The study was supported by the National Institutes of Health (NIH) with grants R01-AG029616 awarded to Yi-Chung (Clive) Pai and R01-AG044364 awarded to Tanvi Bhatt and Yi-Chung (Clive) Pai.	1
Type of trial	Was the sudy type reported? If yes, what type of study is it?	Individually randomized, controlled trial	Yes, the study type was reported. It is described as a **randomized controlled trial**. The article compares the effects of different training protocols (treadmill slip-perturbation training and overground slip-perturbation training) on fall-resisting behavior in community-dwelling older adults.	1
In- and exclusion criteria	Was inclusion and exclusion criteria reported? If yes, please state the inclusion and exclusion criteria.	Inclusion criteria: - community-dwelling older adults - aged 65 years or older - passed a cognition and memory test (Folstein Mini Mental Status Exam score > 25) - passed a mobility test [> 13.5 s on the Timed-Up-and-Go test (TUG)] - passed calcaneal ultrasound screening (T score > âˆ’ 1.5) Exclusion criteria: - neurological, musculoskeletal, and cardiopulmonary disorders - use of recreational dr…	Yes, the inclusion and exclusion criteria were reported in the article. ### Inclusion Criteria: 1. Community-dwelling older adults (≥ 65 years). 2. Recruited from exercise or community centers, independent senior living facilities, the Aging Research Registry of the Buehler Center on Aging at Northwestern University, and affiliates of the City of Chicago Department on Aging. 3. Subjects were requ…	1
Setting	Was participant characteristics reported? What was the residential status of the participants?	Community-dwelling	Yes, participant characteristics were reported in the study. ### Residential Status of the Participants: The participants were community-dwelling older adults, which means they were independently living either in retirement communities or in regular communities. They were not residents of facilities requiring a higher level of care such as assisted living facilities or skilled nursing facilities.	1
Age	Was the age of participants reported? What was the mean or age range of the included participants?	Treadmill control = 73.0 (6.1) PBT treadmill= 72.9 (6.6) Overground control= 74.4 (5.8) PBT Overground= 72.8 (6.0)	Yes, the age of the participants was reported. The mean age of the participants in the study was provided for each group: - **Tc group (treadmill control):** Mean age 73.0 years (standard deviation 6.1) - **Tt group (treadmill slip-perturbation training):** Mean age 72.9 years (standard deviation 6.6) - **Oc group (overground control):** Mean age 74.4 years (standard deviation 5.8) - **Ot group (…	1
Gender	Was the gender of participants reported? What was the gender of the participants?	females n(%) Treadmill control = 34(67%) PBT treadmill= 36(68%) Overground control= 22(88%) PBT Overground= 13(57%)	Yes, the gender of the participants was reported. The gender distribution for each group is as follows: - **Tc group (treadmill control):** 34 females (67%) - **Tt group (treadmill slip-perturbation training):** 36 females (68%) - **Oc group (overground control):** 22 females (88%) - **Ot group (overground slip-perturbation training):** 13 females (57%)	1
Falls history (past 12 months)	Was it reported if participants had a fall within the past 12 months prior to the study? If reported, please state the number of participants who had 1 or more falls prior to the study.	N/A	Yes, it was reported whether participants had a fall within the past 12 months prior to the study. The number of participants who had one or more falls in the year prior to the study was 63 out of 152 participants, which is approximately 41% of the sample【28:Yes, it was reported whether participants had a fall within the past 12 months prior to the study. The number of participants who had one or…	5
Included participants	Was the number of included participants reported? How many participants were assigned to the intervention and comparator group?	224. PBT treadmill= 73, PBT Overground= 39. Treadmill control = 73, Overground control= 39	Yes, the number of included participants was reported. A total of 152 participants completed the study and were assigned to the intervention and comparator groups as follows: - **Treadmill slip-perturbation training group (Tt):** 53 participants - **Treadmill control group (Tc):** 51 participants - **Overground slip-perturbation training group (Ot):** 23 participants - **Overground control group …	5
Drop-outs	Was the number of drop-out reported? If yes, what was the number of participants who did not complete the intervention?	70	Yes, the number of drop-outs was reported. The drop-out rates and the number of participants who did not complete the intervention are as follows: - **Treadmill slip-perturbation training group (Tt):** 20 participants missed the retest. - **Treadmill control group (Tc):** 22 participants missed the retest. - **Overground slip-perturbation training group (Ot):** 14 participants missed the retest. …	1
Intervention description	Was the interventon training protocol described? If so, what was the training protocol?	PBT treadmill= Treadmill with 40 slips PBT Overground= Overground with 24 slips	Yes, the intervention training protocol was described in the article. The study involved four different training protocols: ### 1. Treadmill Control Group (Tc): - Participants walked on the treadmill for 30 minutes without any perturbations. ### 2. Treadmill Slip-Perturbation Training Group (Tt): - Participants received 40 treadmill slip trials in a single session. - The treadmill slips were indu…	1
Multiple interventions	Was it reported whether the training protocol was combined with other types of training or interventions? If so, please state the additional intervention.	N/A	Above	1
Supervised	Was it reported wheter training sessions were supervised? Were the training sessions supervised?	Yes	Yes, it was reported that the training sessions were supervised. The article specifies that all the training sessions, including both the treadmill and overground slip-perturbation training, were conducted under supervision to ensure the safety of the participants and to correctly implement the training protocols.	1
Intervention dose	Was the intervention dose reported? If so, please state the number of training session for the intervention and control group.	1 session	Above	1
Intervention duration	Was the duration of intervention reported? If reported, how long was the intervention period?	1 week	Above	1
Comparison	Was the protocol for the comparator group reported? If yes, what was the protocol for the comparator or control group?	"Group Tc walked onthe treadmill for 30 min (same duration with Tt) as practice." "Group Oc directly received the post-training test without practice."	Above	1
Daily-life-falls	Do the study collect data on daily-life-falls. If yes, how is a daily-life-fall defined and how are information daily-life-falls collected?	NA	Yes, the study collected data on daily-life falls. ### Definition of Daily-Life Falls: A daily-life fall was defined as any event where a participant ended up on the ground, floor, or lower level unintentionally. ### Data Collection on Daily-Life Falls: Information on daily-life falls was collected through a monthly calendar method. Participants were provided with calendars to record any falls th…	5
	If the study colleted data on daily-life-fall how many participants provided data for this outcome in the groups, and how many daily-life-falls were reported?	NA	Yes, the study collected data on daily-life falls. ### Participants Providing Data: The number of participants who provided data for daily-life falls across the groups was 119 out of the 152 participants who completed the study. ### Number of Daily-Life Falls Reported: The study reported a total of 100 daily-life falls over the 6-month follow-up period. ### Definition and Collection of Daily-Life…	5
Lab-falls-info	Do the study collect data on laboratory falls. If yes, how is a laboratory falls defined and how are information laboratory falls collected?	peak force recorded by the load cell in the harness system exceeded 30% of body weight	Yes, the study does collect data on laboratory falls. According to the extracted information: **Definition of Laboratory Falls:** A laboratory fall is determined when the peak force recorded by the load cell in the harness system exceeds 30% of the body weight. This criterion ensures that the fall is significant enough to be recorded as an actual fall event rather than a minor instability or near…	1
Lab-falls-data	If the study colleted data on laboratory falls how many participants provided data for this outcome in the groups, and how many laboratory falls were reported?	Tt group is the relevant one "retest slip: Ot = 0, Tt = 15.1%,Oc = 24%, Tc = 35.3%)" "On the 6-month retest slip, Tt group had significantly lower fall incidence (χ2 = 5.656, p = 0.017) and higher stability (p = 0.02) in comparison with Tc group. Tt group showed significantly higher fall incidence (χ2 = 3.880, p = 0.049) and lower stability (p = 0.002) in comparison with Ot group."	The study provided data on laboratory falls from 152 participants who returned for the retest session after six months. The participants were divided into four groups: - **Treadmill Slip-Perturbation Training Group (Tt):** 53 participants - **Treadmill Control Group (Tc):** 51 participants - **Overground Slip-Perturbation Training Group (Ot):** 23 participants - **Overground Control Group (Oc):**…	1

## Sheet: Lurie 2020
I need information from the uploaded article. Can you help me get it?	Question	Reference standard	ChatGPT	Evaluation
Year published	Was it reported what year the article was published? What year was the article published?	2020	Yes, the article was published in the year 2020.	1
Author(s)	Was the names of the authors reported? Please state the names of all authors.	Jon D. Lurie, Alexandra B. Zagaria, Lisa Ellis, Dawna Pidgeon, Kathleen M. Gill-Body, Christina Burke, Kurt Armbrust, Sharil Cass, Kevin F. Spratt, Christine M. McDonough	Yes, the names of the authors were reported. Here are all the authors of the article: 1. Jon D. Lurie 2. Alexandra B. Zagaria 3. Lisa Ellis 4. Dawna Pidgeon 5. Kathleen M. Gill-Body 6. Christina Burke 7. Kurt Armbrust 8. Sharil Cass 9. Kevin F. Spratt 10. Christine M. McDonough	1
Protocol registration	Was it reported whether a protocol was published? If so, please state where the protocol was published.	ClinicalTrials.gov	Yes, it was reported that the trial protocol was published. The protocol was approved by local institutional review boards at each site and was registered at ClinicalTrials.gov with the identifier NCT01006967.	1
Funding source	Was any funding sources reported? If yes, how was the study funded?	Agency for Healthcare Research and Quality (grant no. R01HS018459).	Yes, funding sources were reported for the study. The project was supported by the Agency for Healthcare Research and Quality (grant no. R01HS018459). The content of the study is solely the responsibility of the authors and does not necessarily represent the official views of the Agency for Healthcare Research and Quality.	1
Type of trial	Was the study type reported? If yes, what type of study is it?	Individually randomized, controlled trial	Yes, the study type was reported. It is a multi-center, pragmatic, randomized, comparative effectiveness trial.	1
In- and exclusion criteria	Was inclusion and exclusion criteria reported? If yes, please state the inclusion and exclusion criteria.	Inclusion criteria: - aged 65 years or older - referred for gait/balance physical therapy - participants needed one of the following fall risk factors: âˆ™fall in last year TUG > 13.5 seconds; or âˆ™DGI â‰¤ 19/24; or âˆ™BBS < 50/56; or âˆ™ABC < 67% - for patients with Parkinsonâ€™s disease, the thresholds differed (TUGâ‰¥ 8 seconds, DGI â‰¤ 22/24, or BBS < 54/56) due to the lower sensitivity of t…	Yes, the inclusion and exclusion criteria were reported in the study. ### Inclusion Criteria: Participants were eligible if they were: - Aged 65 years or older. - Referred for gait/balance physical therapy at participating sites. - At high risk for falls, determined by having one of the following fall risk factors: - Fall in the last year. - Timed Up & Go Test (TUG) > 13.5 seconds. - Dynamic Gait…	1
Setting	Was participant characteristics reported? What was the residential status of the participants?	Other: Community-dwelling referred for gait/balance physical therapy	Yes, participant characteristics were reported in the study. However, the specific residential status of the participants (e.g., whether they lived independently, in assisted living, or in nursing homes) was not explicitly mentioned in the provided sections of the document. ### Participant Characteristics: - **Age**: The mean age of participants was 78 years, ranging from 65 to 96 years. - **Gend…	1
Age	Was the age of participants reported? What was the mean or age range of the included participants?	Intervention group: 78 (65-96) Control group: 78 (65-95)	Yes, the age of the participants was reported. The mean age of the participants was 78 years, with an age range of 65 to 96 years.	3
Gender	Was the gender of participants reported? What was the gender of the participants?	Intervention group: 110 female (47%) Control group: 110 female (47%)	Yes, the gender of the participants was reported. Approximately 47% of the participants were female in both the perturbation training group and the usual treatment group.	1
Falls history (past 12 months)	Was it reported if participants had a fall within the past 12 months prior to the study? If reported, please state the number of participants who had 1 or more falls prior to the study.	Intervention group: Fall past 3 months: 136 (54%) Fall past year: 179 (71%) Control group: Fall past 3 months: 130 (51%) Fall past year: 169 (67%)	Yes, it was reported whether participants had experienced a fall within the past 12 months prior to the study. The number of participants who had one or more falls in the past year prior to the study was as follows: - **Perturbation Training Group**: 179 participants (71%) - **Usual Treatment Group**: 169 participants (67%)	1
Included participants	Was the number of included participants reported? How many participants were assigned to the intervention and comparator group?	506 in total. 253 assigned to intervention group and 253 in control group.	Yes, the number of included participants was reported. A total of 506 participants were included in the study. They were assigned as follows: - **Intervention Group (Perturbation Training)**: 253 participants - **Comparator Group (Usual Treatment)**: 253 participants	1
Drop-outs	Was the number of drop-out reported? If yes, what was the number of participants who did not complete the intervention?	129	Yes, the number of drop-outs was reported. The number of participants who did not complete the intervention were as follows: - **Perturbation Training Group**: 8 participants withdrew prior to treatment, and there were 2 deaths before treatment. - **Usual Treatment Group**: 8 participants withdrew prior to treatment. Therefore, a total of 18 participants did not complete the intervention (10 in t…	3
Intervention description	Was the interventon training protocol described? If so, what was the training protocol?	surface perturbation training session consisted of sequential postural disturbances delivered when standing or walking while harnessed on the ActiveStep. Perturbations typically occurred in both forward (trip) and backward (slip) directions, with occasional use of sideways perturbations in individual cases.	Yes, the intervention training protocol was described in the study. Here is a summary of the training protocol: ### Surface Perturbation Treadmill Training Protocol - **Device**: The intervention used the ActiveStep device, which includes a motorized treadmill, safety harness, and customized software to deliver surface perturbations (forward or backward displacements of the treadmill belt) during…	1
Multiple interventions	Was it reported whether the training protocol was combined with other types of training or interventions? If so, please state the additional intervention.	All participants received some common interventions including strengthening and flexibility exercises, static and dynamic balance exercises, mobility training, patient education, and home exercise programs. Home exercises were typically recommended to be done 4 to 5 times/wk or on days the patient did not attend physical therapist clinic.	Yes, it was reported that the training protocol was combined with other types of training or interventions. ### Additional Interventions Combined with Surface Perturbation Training: Participants in both groups received a usual multimodal exercise-based balance training program. The typical components of this multimodal program included: 1. **Strengthening and Flexibility Exercises**: - Gastrocnem…	1
Supervised	Was it reported whether training sessions were supervised? Were the training sessions supervised?	Yes	Yes, it was reported that the training sessions were supervised. The study took place within routine clinical care at eight physical therapist outpatient practices, and the sessions were conducted by experienced physical therapists. The therapists provided supervision and tailored the training sessions based on the patients' performance and needs. This included both the perturbation training sess…	1
Intervention dose	Was the intervention dose reported? If so, please state the number of training session for the intervention and control group.	2-3 sessions per week - varied based on individual patient need	Yes, the intervention dose was reported. ### Number of Training Sessions: - **Perturbation Training Group**: - Average number of treatment sessions: 10.4 sessions (median 9; range 1–80; 1st–3rd quartiles: 6–13) - Average number of sessions utilizing the treadmill for perturbation training: 4.7 sessions (SD 3.3; range 1–25) - **Usual Treatment Group**: - Average number of treatment sessions: 10.4 …	1
Intervention duration	Was the duration of intervention reported? If reported, how long was the intervention period?	4 to 6 weeks - varied based on individual patient need	Yes, the duration of the intervention was reported. The typical course of treatment lasted 2 to 3 sessions per week for 4 to 6 weeks. The exact duration varied based on individual patient needs, but the intervention period generally spanned this timeframe. Each session typically lasted about 45 minutes.	1
Comparison	Was the protocol for the comparator group reported? If yes, what was the protocol for the comparator or control group?	The usual treatment group received the usual gait/balance intervention. - all participants received some common interventions including strengthening and flexibility exercises, static and dynamic balance exercises, mobility training, patient education, and home exercise programs. - home exercises were typically recommended to be done 4 to 5 times/wk or on days the patient did not attend physical …	Yes, the protocol for the comparator (control) group was reported. ### Protocol for the Comparator (Usual Treatment) Group: Participants in the usual treatment group received a multimodal exercise-based balance training program. This individualized program was designed to address specific impairments, balance deficits, and functional limitations of each patient. The components of the usual treatm…	1
Daily-life-falls	Do the study collect data on daily-life-falls. If yes, how is a daily-life-fall defined and how are information daily-life-falls collected?	Fall: when a person unintentionally comes to rest on the ground or another lower level Injury: we mean the fall caused you to limit your regular activities for at least a day or to go see a doctor diary to prospectively record falls 12 months	Yes, the study collected data on daily-life falls. ### Definition of Daily-Life Fall: A daily-life fall was defined using the definitions from the Centers for Disease Control and Prevention’s Behavioral Risk Factor Surveillance System: - **Fall**: An event where a person unintentionally comes to rest on the ground or another lower level. - **Injury**: An event where the fall caused the person to …	1
	If the study colleted data on daily-life-fall how many participants provided data for this outcome in the groups, and how many daily-life-falls were reported?	Data for 12 months: I_n:187 I_n_falls:NA I_n_fallers:60 C_n:190 C_n_falls:NA C_n_fallers:65	Yes, the study collected data on daily-life falls. ### Participants Providing Data: - **Perturbation Training Group**: At 3 months, 211 out of 253 participants (83%) provided data. - **Usual Treatment Group**: At 3 months, 210 out of 253 participants (83%) provided data. ### Daily-Life Falls Reported: - **Perturbation Training Group**: - At 3 months, 60 participants (28.3%) reported a fall. - Tot…	1
Lab-falls-info	Do the study collect data on laboratory falls. If yes, how is a laboratory falls defined and how are information laboratory falls collected?	NA	The study "Surface Perturbation Training to Prevent Falls in Older Adults: A Highly Pragmatic, Randomized Controlled Trial" by Lurie et al. (2020) did not specifically mention the collection of data on laboratory falls. Instead, the study focused on collecting data on falls in real-life settings post-treatment. The study primarily assessed falls and fall-related injuries through the use of a pros…	2
Lab-falls-data	If the study colleted data on laboratory falls how many participants provided data for this outcome in the groups, and how many laboratory falls were reported?	NA	The study "Surface Perturbation Training to Prevent Falls in Older Adults: A Highly Pragmatic, Randomized Controlled Trial" by Lurie et al. (2020) did not specifically collect data on laboratory falls. Instead, the study focused on real-life falls and injurious falls, which were documented through a prospective daily fall diary and reviewed via telephone interviews every three months for one year…	1

## Sheet: Nørgaard 2023
	Question	Reference standard	ChatGPT	Evaluation
Year published	Was it reported what year the article was published? What year was the article published?	2023	Yes, the publication year of the article was reported. The article "Effect of Treadmill Perturbation-Based Balance Training on Fall Rates in Community-Dwelling Older Adults: A Randomized Clinical Trial" by Nørgaard et al. was published in 2023.	1
Author(s)	Was the names of the authors reported? Please state the names of all authors.	Jens Eg Nørgaard; Stig Andersen; Jesper Ryg; Andrew James Thomas Stevenson; Jane Andreasen; Anderson Souza Oliveira; Mathias Brix Danielsen; Martin Gronbech Jorgensen.	Yes, the names of the authors were reported. The authors of the article "Effect of Treadmill Perturbation-Based Balance Training on Fall Rates in Community-Dwelling Older Adults: A Randomized Clinical Trial" are: - Jens Eg Nørgaard, MSc - Stig Andersen, MD, PhD - Jesper Ryg, MD, PhD - Andrew James Thomas Stevenson, PhD - Jane Andreasen, PhD - Anderson Souza Oliveira, PhD - Mathias Brix Danielsen,…	1
Protocol registration	Was it reported whether a protocol was published? If so, please state where the protocol was published.	ClinicalTrials.gov	Yes, it was reported that a protocol was published. The trial protocol was approved by the North Denmark Region Committee on Health Research Ethics and the Danish Data Protection Agency. It was preregistered at ClinicalTrials.gov under the identifier NCT04733222 and published elsewhere. The protocol and the statistical analysis plan were published and are accessible through ClinicalTrials.gov and…	1
Funding source	Was any funding sources reported? If yes, how was the study funded?	Grants from the Department of Geriatric Medicine, Aalborg University Hospital; Department of Clinical Medicine, Aalborg University; and Aalborg Municipality	Yes, funding sources were reported for the study. The study was funded by grants from the following institutions: - Department of Geriatric Medicine, Aalborg University Hospital - Department of Clinical Medicine, Aalborg University - Aalborg Municipality These institutions provided financial support for the research conducted in the study.	1
Type of trial	Was the sudy type reported? If yes, what type of study is it?	Individually randomized, controlled trial	Yes, the study type was reported. The study "Effect of Treadmill Perturbation-Based Balance Training on Fall Rates in Community-Dwelling Older Adults: A Randomized Clinical Trial" is a **randomized clinical trial** (RCT).	1
In- and exclusion criteria	Was inclusion and exclusion criteria reported? If yes, please state the inclusion and exclusion criteria.	Inclusion criteria: - 65 years or older - community dwelling - able to walk without a walking aid Exclusion criteria: - orthopedic surgery within the past 12 months - osteoporosis or osteoporosis-related fractures (low-impact hip, spine, or wrist fracture) - progressive neurological disease (eg, Parkinson or multiple sclerosis) - had an unstable medical condition that prevented safe participation…	Yes, the inclusion and exclusion criteria were reported in the study. **Inclusion Criteria:** - Community-dwelling adults aged 65 years or older. - Able to walk without a walking aid. **Exclusion Criteria:** - Orthopedic surgery within the past 12 months. - Osteoporosis or osteoporosis-related fractures (low-impact hip, spine, or wrist fracture). - Progressive neurological disease (e.g., Parkinso…	1
Setting	Was participant characteristics reported? What was the residential status of the participants?	Community-dwelling	Yes, participant characteristics were reported in the study. All participants were community-dwelling older adults. This means they were living independently in the community, rather than in institutional settings such as nursing homes or assisted living facilities.	1
Age	Was the age of participants reported? What was the mean or age range of the included participants?	Overall: mean [SD] age, 72 [5] years Intervention group: 72.7 (4.7) Control group: 72.0 (4.7)	Yes, the age of the participants was reported. The mean age of the included participants was 72 years with a standard deviation (SD) of 5 years. The study included community-dwelling older adults who were 65 years or older.	1
Gender	Was the gender of participants reported? What was the gender of the participants?	Overall: 79 females [56%], 61 males [44%] Intervention group: 41 females [59%], 29 males [41%] Control group: 38 females [54%], 32 males [46%]	Yes, the gender of the participants was reported. Of the 140 participants in the study: - 79 were females, which is 56% of the total participants. - 61 were males, which is 44% of the total participants.	1
Falls history (past 12 months)	Was it reported if participants had a fall within the past 12 months prior to the study? If reported, please state the number of participants who had 1 or more falls prior to the study.	Overall: fifty-seven participants (41%) had a fall in the past 12 months before study enrollment. Intervention group: 28 Control group: 29	Yes, it was reported if participants had a fall within the past 12 months prior to the study. A total of 57 participants, which is 41% of the 140 participants, had experienced one or more falls in the 12 months before the study.	1
Included participants	Was the number of included participants reported? How many participants were assigned to the intervention and comparator group?	140 in total. 70 in intervention group and 70 in comparator group.	Yes, the number of included participants was reported. A total of 140 participants were included in the study. They were randomly assigned to two groups: - 70 participants were assigned to the intervention group (perturbation-based balance training, PBT). - 70 participants were assigned to the comparator group (treadmill walking, control group).	1
Drop-outs	Was the number of drop-out reported? If yes, what was the number of participants who did not complete the intervention?	N/A	Yes, the number of dropouts was reported. In the perturbation-based balance training (PBT) group: - 7 participants (10%) did not complete at least 75% of the training sessions. In the control group: - 2 participants (3%) did not complete at least 75% of the training sessions.	1
Intervention description	Was the interventon training protocol described? If so, what was the training protocol?	The PBT intervention used in the study consisted of 4 sessions lasting approximately 20 minutes each, delivered on a uniformly moving treadmill with no lateral rails (Split 70/157/ASK; Woodway). A safety harness prevented participants from falling to the ground if they could not regain balance after a perturbation. Participants experienced only slips in the first session, only trips in the second…	Yes, the intervention training protocol was described in the study. **Intervention Training Protocol: Perturbation-Based Balance Training (PBT)** Participants in the PBT group underwent four 20-minute sessions of perturbation-based balance training. The training sessions were designed as follows: 1. **Number and Timing of Sessions:** - The initial three training sessions were completed within the…	1
Multiple interventions	Was it reported whether the training protocol was combined with other types of training or interventions? If so, please state the additional intervention.	N/A	No, it was not reported that the training protocol was combined with other types of training or interventions. The study specifically compared the perturbation-based balance training (PBT) intervention group with the treadmill walking control group, and no additional interventions were mentioned as being part of the protocol for either group.	1
Supervised	Was it reported wheter training sessions were supervised? Were the training sessions supervised?	Yes	Yes, it was reported that the training sessions were supervised. The training sessions for both the perturbation-based balance training (PBT) group and the treadmill walking control group were conducted in the same laboratory setting and were supervised by research personnel.	1
Intervention dose	Was the intervention dose reported? If so, please state the number of training session for the intervention and control group.	4 sessions	Yes, the intervention dose was reported. **Intervention Group (Perturbation-Based Balance Training - PBT):** - Participants underwent four 20-minute sessions of perturbation-based balance training. **Control Group (Treadmill Walking):** - Participants performed four 20-minute sessions of treadmill walking at their preferred speed.	1
Intervention duration	Was the duration of intervention reported? If reported, how long was the intervention period?	26 weeks	Yes, the duration of the intervention was reported. The intervention period included four 20-minute training sessions: - The initial three training sessions were completed within the first week. - The fourth session was conducted after 6 months.	1
Comparison	Was the protocol for the comparator group reported? If yes, what was the protocol for the comparator or control group?	usual treatment: Treadmill walking training	Yes, the protocol for the comparator (control) group was reported. **Comparator Group (Treadmill Walking):** - Participants in the control group performed four 20-minute sessions of treadmill walking. - The walking sessions were conducted at the participants' preferred walking speed. - The duration of these walking sessions matched the time on the treadmill for the perturbation-based balance trai…	1
Daily-life-falls	Do the study collect data on daily-life-falls. If yes, how is a daily-life-fall defined and how are information daily-life-falls collected?	A fall was defined as â€œan unexpected event in which the participant comes to rest on the ground, floor, or lower level." Daily life falls were defined as falls that occurred outside of the laboratory setting, in the participant's daily life. These falls were assessed using fall calendars that participants completed daily for 12 months after the third training session. The study did not explicit…	Yes, the study collected data on daily-life falls. **Definition of a Daily-Life Fall:** - A daily-life fall was defined as “an unexpected event in which the participant comes to rest on the ground, floor, or lower level.” **Collection of Information on Daily-Life Falls:** - Participants made daily recordings in fall calendars. - These calendars were returned to the research team at the end of eac…	1
	If the study colleted data on daily-life-fall how many participants provided data for this outcome in the groups, and how many daily-life-falls were reported?	12 Months data: I_n:70 I_n_falls:62 I_n_fallers:34 C_n:70 C_n_falls:78 C_n_fallers:39	The study collected data on daily-life falls from 140 participants, with 70 in the perturbation-based balance training (PBT) group and 70 in the control group. During the 12-month follow-up period, the PBT group reported 62 falls, resulting in a fall rate of 0.90 per person-year (95% CI, 0.58-1.21). The control group reported 78 falls, with a fall rate of 1.14 per person-year (95% CI, 0.76-1.52)【…	1
Lab-falls-info	Do the study collect data on laboratory falls. If yes, how is a laboratory falls defined and how are information laboratory falls collected?	categorized as a fall when the participant's body posture was in a falling mode and stopped by the safety harness.	Yes, the study collected data on laboratory falls. Here's how laboratory falls were defined and how the information was collected: ### Definition of Laboratory Falls A laboratory fall was defined as an event where the participant's body posture was in a falling mode that was clearly and unambiguously stopped by the safety harness. ### Collection of Laboratory Falls Data - **Assessment Periods:** …	1
Lab-falls-data	If the study colleted data on laboratory falls how many participants provided data for this outcome in the groups, and how many laboratory falls were reported?	NA	### Laboratory Falls Data #### Number of Participants Providing Data - **PBT Group:** 51 participants provided data for laboratory falls. - **Control Group:** 45 participants provided data for laboratory falls. #### Number of Laboratory Falls Reported - **Posttraining Assessment:** - **PBT Group:** 10 falls reported - **Control Group:** 44 falls reported - **6-Month Follow-up:** - **PBT Group:** …	5	Only IRR reported in the paper.

## Sheet: Okubo 2019
I need information from the uploaded article. Can you help me get it?	Question	Reference standard	ChatGPT	Evaluation
Year published	Was it reported what year the article was published? What year was the article published?	2019	Yes, the article by Okubo et al. (2019) was published in the year 2019. It was specifically made available online on February 5, 2019.	1
Author(s)	Was the names of the authors reported? Please state the names of all authors.	Yoshiro Okubo, Daina L Sturnieks, Matthew A Brodie, Lionne Duran, and Stephen R Lord	Yes, the names of the authors were reported. The authors of the article are: 1. Yoshiro Okubo, PhD 2. Daina L Sturnieks, PhD 3. Matthew A Brodie, PhD 4. Lionne Duran, MS 5. Stephen R Lord, PhD, DSc	1
Protocol registration	Was it reported whether a protocol was published? If so, please state where the protocol was published.	Australian New Zealand Clinical Trials Registry	Yes, it was reported that the study protocol was prospectively registered. The protocol for the study was registered in the Australian New Zealand Clinical Trials Registry under the identifier ACTRN12617000564358. Additionally, any changes to the protocols were made with the involvement of the University of New South Wales Human Research Ethics Committee.	1
Funding source	Was any funding sources reported? If yes, how was the study funded?	National Health and Medical Research Council (NHMRC) Program Grant (no. 1055084) - Meiji Yasuda Life Foundation of Health and Welfare, Research Grant for Young Researchers. - Y.O. was supported by a Japan Society for the Promotion of Science fellowship. - D.L.S. was supported by a PB Foundation fellowship. - S.R.L. holds an NHMRC research fellowship	Yes, the funding sources for the study were reported. The study was funded as follows: - National Health and Medical Research Council (NHMRC) Program Grant (no. 1055084). - Meiji Yasuda Life Foundation of Health and Welfare, Research Grant for Young Researchers. - Yoshiro Okubo was supported by a Japan Society for the Promotion of Science fellowship. - Daina L Sturnieks was supported by a PB Foun…	1
Type of trial	Was the sudy type reported? If yes, what type of study is it?	Individually randomized, controlled trial	Yes, the study type was reported. It is a parallel, blinded randomized controlled trial.	1
In- and exclusion criteria	Was inclusion and exclusion criteria reported? If yes, please state the inclusion and exclusion criteria.	Inclusion: - aged 65â€“90 years - living independently in the community - exercising for at least 90 minutes per week in the past 3 months - able to walk for 20 minutes without an aid. Exclusion: - osteoporosis - neurological impairments - history of fractures in the past 3 years - joint replacement in the past 12 months	Yes, the inclusion and exclusion criteria were reported in the study. **Inclusion Criteria:** - Participants aged 65–90 years. - Living independently in the community. - Exercising for at least 90 minutes per week in the past 3 months. - Able to walk for 20 minutes without an aid. **Exclusion Criteria:** - Osteoporosis. - Neurological impairments. - A history of fractures in the past 3 years. - J…	1
Setting	Was participant characteristics reported? What was the residential status of the participants?	Community-dwelling	Yes, participant characteristics were reported. The residential status of the participants was that they were community-dwelling older adults, meaning they lived independently in the community.	1
Age	Was the age of participants reported? What was the mean or age range of the included participants?	PBT group: 73.3 Â± 5.9 Control group: 70.8 Â± 4.9	Yes, the age of the participants was reported. The mean age of the participants was: - **Intervention group**: 73.3 ± 5.9 years - **Control group**: 70.8 ± 4.9 years The inclusion criteria specified that participants were aged 65–90 years.	1
Gender	Was the gender of participants reported? What was the gender of the participants?	Female n (%) PBT= 13 (59%) Control= 12 (55%)	Yes, the gender of the participants was reported. The gender distribution of the participants was: - **Intervention group**: 59% female (13 out of 22 participants) - **Control group**: 55% female (12 out of 22 participants)	1
Falls history (past 12 months)	Was it reported if participants had a fall within the past 12 months prior to the study? If reported, please state the number of participants who had 1 or more falls prior to the study.	N/A	The extracted text does not contain information about whether participants had a fall within the past 12 months prior to the study. Based on the sections available, it appears this specific detail is not reported in the document. If you have a specific section in mind or need further details, please let me know!	1
Included participants	Was the number of included participants reported? How many participants were assigned to the intervention and comparator group?	44 in total, 22 in intervention group and 22 in comparator group	Yes, the number of included participants was reported. A total of 44 participants were included in the study: - **Intervention group**: 22 participants - **Control group**: 22 participants	1
Drop-outs	Was the number of drop-out reported? If yes, what was the number of participants who did not complete the intervention?	3	Yes, the number of drop-outs was reported. Three participants from the intervention group did not complete the intervention, resulting in a dropout rate of 13.6%. The reasons for dropping out were groin muscle strain, foot pain, and anxiety during the training.	1
Intervention description	Was the interventon training protocol described? If so, what was the training protocol?	the intervention group received reactive balance training comprising repeated exposure to trips and slips in three 40 minutes sessions (120 minutes in total) - session 1 trained recovery from trips (Ã—20), Session 2 trained recovery from slips (Ã—20), and Session 3 trained recovery from a mix of trips (Ã—10) and slips (Ã—10) - participants were asked to walk at their usual pace (ie, expecting no …	Yes, the intervention training protocol was described in the study. The training protocol for the intervention group included: 1. **Training Sessions**: - The participants underwent three 40-minute sessions (120 minutes in total) over 2 days. - The training was divided into three sessions: - **Session 1**: Training recovery from 20 trips. - **Session 2**: Training recovery from 20 slips. - **Sess…	1
Multiple interventions	Was it reported whether the training protocol was combined with other types of training or interventions? If so, please state the additional intervention.	N/A	No, it was not reported that the training protocol was combined with other types of training or interventions. The study focused solely on the reactive balance training involving repeated slips and trips. There was no mention of the intervention being combined with any other types of training or interventions.	1
Supervised	Was it reported wheter training sessions were supervised? Were the training sessions supervised?	Yes	Yes, it was reported that the training sessions were supervised. The intervention sessions were individually supervised to ensure proper administration and safety of the participants during the training.	1
Intervention dose	Was the intervention dose reported? If so, please state the number of training session for the intervention and control group.	3 sessions	Yes, the intervention dose was reported. **Intervention Group:** - Participants underwent three training sessions, each lasting 40 minutes, totaling 120 minutes of training. - The sessions included: - Session 1: 20 trips - Session 2: 20 slips - Session 3: 10 trips and 10 slips **Control Group:** - Participants received one 40-minute session of sham training. - The sham training involved practice …	1
Intervention duration	Was the duration of intervention reported? If reported, how long was the intervention period?	2 days	Yes, the duration of the intervention was reported. The intervention period spanned 2 days within one week. The three 40-minute training sessions for the intervention group were held over these 2 days. The first day included Sessions 1 and 2 separated by a lunch break, and the second day included Session 3.	1
Comparison	Was the protocol for the comparator group reported? If yes, what was the protocol for the comparator or control group?	N/A	Yes, the protocol for the comparator (control) group was reported. The control group underwent sham training, which involved the following: 1. **Training Session**: - The control group participated in one 40-minute session of sham training. 2. **Sham Training Activities**: - Participants practiced walking while wearing the harness. - They stepped on target tiles placed on the walkway. - Music wit…	1
Daily-life-falls	Do the study collect data on daily-life-falls. If yes, how is a daily-life-fall defined and how are information daily-life-falls collected?	NA	Yes, the study collected data on daily-life falls. Here is how daily-life falls were defined and how the information was collected: **Definition of Daily-Life Falls**: - A daily-life fall was defined as any fall that occurred in the participant's everyday environment outside the laboratory setting. **Collection of Information on Daily-Life Falls**: - Participants were asked to report any falls th…	5
	If the study colleted data on daily-life-fall how many participants provided data for this outcome in the groups, and how many daily-life-falls were reported?	NA	The text extraction did not yield specific information about daily-life falls from the document. Based on the provided sections and the absence of such details in the extracted text, it appears that detailed data regarding daily-life falls, including the number of participants who provided data for this outcome and the number of reported daily-life falls, was not included in the document. If you …	1
Lab-falls-info	Do the study collect data on laboratory falls. If yes, how is a laboratory falls defined and how are information laboratory falls collected?	A fall was defined by the harness supported load when it exceeded 30% of the personâ€™s body weight.	Yes, the study collected data on laboratory falls. Here's how a laboratory fall is defined and how the information on laboratory falls was collected: ### Definition of Laboratory Falls A laboratory fall was defined by the harness-supported load exceeding 30% of the participant's body weight. This means if the harness bore a load greater than 30% of the individual's body weight during a slip or tr…	1
Lab-falls-data	If the study colleted data on laboratory falls how many participants provided data for this outcome in the groups, and how many laboratory falls were reported?	"At post-assessment, a total of 51 falls were recorded in the laboratory; 23 and 27 falls from induced slips and trips, respectively. Rate ratios (95% confidence intervals) of the intervention group, relative to the control group for falls in the laboratory were 0.40 (0.22–0.76) for all falls, 0.33 (0.12–0.90) for slip falls, and 0.49 (0.21–1.12) for trip falls (Figure 3)."	The study collected data on laboratory falls from participants in both the intervention and control groups. Here are the details: ### Participants - **Intervention Group:** 22 participants - **Control Group:** 22 participants ### Laboratory Falls Reported - **Total Falls Recorded at Post-Assessment:** 51 falls - **Falls from Induced Slips:** 23 falls - **Falls from Induced Trips:** 27 falls ### B…	1

## Sheet: Pai 2014
I need information from the uploaded article. Can you help me get it?	Question	Reference standard	ChatGPT	Evaluation
Year published	Was it reported what year the article was published? What year was the article published?	2014	Yes, the article was published in the year 2014. This information is reported on the first page of the document: "Advance Access publication June 24, 2014" and in the citation: "J Gerontol A Biol Sci Med Sci 2014 December;69(12):1586–1594"【3†source】.	1
Author(s)	Was the names of the authors reported? Please state the names of all authors.	Yi-Chung Pai, Tanvi Bhatt, Feng Yang, Edward Wang	Yes, the names of the authors are reported in the article. The authors are: 1. Yi-Chung Pai 2. Tanvi Bhatt 3. Feng Yang 4. Edward Wang	1
Protocol registration	Was it reported whether a protocol was published? If so, please state where the protocol was published.	N/A	Was it reported whether a protocol was published? If so, please state where the protocol was published.	1
Funding source	Was any funding sources reported? If yes, how was the study funded?	National Institutes of Health (2R01-AG16727, R01-AG029616 to Y.-C.P.).	Yes, the funding sources for the study were reported. The study was supported by the National Institutes of Health (NIH) with grant numbers 2R01-AG16727 and R01-AG029616 awarded to Yi-Chung Pai【3†source】.	1
Type of trial	Was the study type reported? If yes, what type of study is it?	Individually randomized, controlled trial	Yes, the study type was reported. The study is a randomized controlled trial (RCT)	1
In- and exclusion criteria	Was inclusion and exclusion criteria reported? If yes, please state the inclusion and exclusion criteria.	Inclusion criteria: - 65 years or older - no prior experience of any perturbation training - passed a cognition and memory test (>25 on the Folstein Mini Mental Status Exam) - passed a calcaneal ultrasound screening (T score > âˆ’1.5) (21) - passed mobility test (Timed Up and Go score < 13.5 seconds) Exclusion criteria: - any neurological, musculoskeletal, and cardiopulmonary conditions	Yes, the inclusion and exclusion criteria were reported in the study. Here are the details: **Inclusion Criteria:** 1. **Age:** Participants were required to be 65 years old or older. 2. **Consent:** All participants had to provide written informed consent. 3. **Cognitive Function:** Participants needed to score more than 25 on the Folstein Mini Mental Status Exam, indicating adequate cognitive f…	1
Setting	Was participant characteristics reported? What was the residential status of the participants?	Community-dwelling	Yes, participant characteristics were reported in the study. **Participant Characteristics:** - **Age:** The mean age of participants was approximately 72-74 years old. - **Gender:** The study included both male and female participants, with a higher percentage of males in the training group (34.3%) compared to the control group (21.3%). - **Body Mass:** The average body weight of participants wa…	1
Age	Was the age of participants reported? What was the mean or age range of the included participants?	Intervention group: 72.0Â±5.5 Control group: 73.7Â±5.3	Yes, the age of participants was reported in the study. **Age of Participants:** - **Mean Age:** The mean age of participants in the training group who completed the study was 72.0 ± 5.5 years, while those who dropped out from this group had a mean age of 74.6 ± 5.2 years. - **Control Group:** Participants in the control group who completed the study had a mean age of 73.7 ± 5.3 years, and those …	1
Gender	Was the gender of participants reported? What was the gender of the participants?	Intervention group: male 23 (34.3%) Control group: male 16 (21.3%)	Yes, the gender of participants was reported in the study. **Gender of Participants:** - **Training Group:** 34.3% of participants (23 out of 67) in the training group who completed the study were male. - **Control Group:** 21.3% of participants (16 out of 75) in the control group who completed the study were male. This indicates that both groups included a higher percentage of female participant…	1
Falls history (past 12 months)	Was it reported if participants had a fall within the past 12 months prior to the study? If reported, please state the number of participants who had 1 or more falls prior to the study.	History of falls: Intervention group: 23 (34.3%) Control group: 29 (38.7%)	Yes, it was reported if participants had experienced a fall within the past 12 months prior to the study. **Falls in the Past 12 Months Prior to the Study:** - **Training Group:** 23 out of 67 participants (34.3%) who completed the study had a history of falls. - **Control Group:** 29 out of 75 participants (38.7%) who completed the study had a history of falls. These numbers indicate that a sign…	1
Included participants	Was the number of included participants reported? How many participants were assigned to ithe ntervention and comparator group?	212 included. 109 in intervention group and 103 in comparator group	Yes, the number of included participants and their assignment to the intervention and comparator groups were reported. **Number of Included Participants:** - A total of 212 community-dwelling older adults participated in the study. **Group Assignments:** - **Training (Intervention) Group:** 109 participants were assigned to the training group. - **Control (Comparator) Group:** 103 participants we…	1
Drop-outs	Was the number of drop-out reported? If yes, what was the number of participants who did not complete the intervention?	70	Yes, the number of drop-outs was reported in the study. **Number of Drop-outs:** - **Training Group:** 42 participants did not complete the intervention. - **Control Group:** 28 participants did not complete the intervention. This means a total of 70 participants (42 from the training group and 28 from the control group) dropped out and did not complete the study.	1
Intervention description	Was the interventon training protocol described? If so, what was the training protocol?	Movable surface- 24 unannounced repeated slips	Yes, the intervention training protocol was described in the study. Here is the detailed training protocol: **Training Protocol:** - **Type of Training:** Perturbation training involving repeated-slip exposure. - **Initial Session:** - **First 10 Trials:** All participants began with 10 unperturbed (nonslip) walking trials to make the timing of the novel slip difficult to anticipate. - **Novel Sl…	1
Multiple interventions	Was it reported whether the training protocol was combined with other types of training or interventions? If so, please state the additional intervention.	N/A	No, the study did not report that the training protocol was combined with other types of training or interventions. The focus was solely on the perturbation training involving repeated-slip exposure. Participants in the training group only underwent the specific slip training protocol, and there were no additional interventions or types of training reported as part of this study.	1
Supervised	Was it reported wheter training sessions were supervised? Were the training sessions supervised?	Yes	Yes, it was reported that the training sessions were supervised. **Supervision of Training Sessions:** - The training sessions were conducted in a controlled laboratory environment. - Participants were monitored and supervised throughout the training to ensure safety and proper execution of the protocol. - A full-body harness and shock-absorbing suspension ropes were used to protect participants …	1
Intervention dose	Was the intervention dose reported? If so, please state the number of training session for the intervention and control group.	1 session	Yes, the intervention dose was reported. **Intervention Dose:** - **Training Group (Intervention):** Participants in the training group underwent a single session of perturbation training, which included 24 slip trials. - **Control Group (Comparator):** Participants in the control group experienced only one slip trial during a single session. Both groups participated in just one training session,…	1
Intervention duration	Was the duration of intervention reported? If reported, how long was the intervention period?	1 session	No, the specific duration (in terms of time) of the single intervention session was not explicitly reported in the study. The intervention period was described in terms of the number of slip trials rather than the actual time duration. **Intervention Description:** - **Training Group (Intervention):** A single session included 24 slip trials. - **Control Group (Comparator):** A single session inc…	1
Comparison	Was the protocol for the comparator group reported? If yes, what was the protocol for the comparator or control group?	single training session with one single slip	Yes, the protocol for the comparator (control) group was reported. **Protocol for the Comparator (Control) Group:** - **Initial Session:** Participants in the control group began with 10 unperturbed (nonslip) walking trials, similar to the training group, to make the timing of the slip difficult to anticipate. - **Single Slip Exposure:** After the initial 10 trials, participants experienced a sin…	1
Daily-life-falls	Do the study collect data on daily-life-falls. If yes, how is a daily-life-fall defined and how are information daily-life-falls collected?	Daily life fall was defined when participants had experienced a sudden, unintended change in body position causing them to land on a lower surface. - the previous 12 months before the trials start_ self-reported rate of fall. - the 12 month following training session: recorded in fall diary. An investigator would call each participant at 6-week intervals to retrieve the log. If a fall had occurre…	Yes, the study collected data on daily-life falls. **Definition of a Daily-Life Fall:** - A fall occurring in everyday living was defined as a sudden, unintended change in body position causing the individual to land on a lower surface, such as an object, the floor, or the ground. **Collection of Information on Daily-Life Falls:** - **Falls Diary:** Participants were instructed to record any fall…	1
	If the study colleted data on daily-life-fall how many participants provided data for this outcome in the groups, and how many daily-life-falls were reported?	On-treatment analysis I_n:67 I_n_falls:11 I_n_fallers:10 C_n:75 C_n_falls:30 C_n_fallers:24 Intentions to treat analysis I_n:109 I_n_falls:17 I_n_fallers:14 C_n:103 C_n_falls:32 C_n_fallers:26	Yes, the study collected data on daily-life falls. Here is the breakdown of participants who provided data for this outcome and the number of daily-life falls reported: **Number of Participants Providing Data:** - **Training Group:** 67 participants provided data on daily-life falls. - **Control Group:** 75 participants provided data on daily-life falls. **Number of Daily-Life Falls Reported:** -…	1
Lab-falls-info	Do the study collect data on laboratory falls. If yes, how is a laboratory falls defined and how are information laboratory falls collected?	A fall was defined by the harness supported load when it exceeded 30% of the personâ€™s body weight.	Yes, the study collected data on laboratory falls. ### Definition and Collection of Laboratory Falls #### Definition: A fall in the laboratory setting was defined as an incident where the harness support exceeded 30% of the participant's body weight. This threshold was used to objectively determine when a participant lost balance significantly enough to rely on the harness to prevent a fall. ####…	1
Lab-falls-data	If the study colleted data on laboratory falls how many participants provided data for this outcome in the groups, and how many laboratory falls were reported?	I_n:109 I_n_fallers: 109*0=0 C_n:103 C_n_fallers:103*56%=58	### Data on Laboratory Falls #### Participants Providing Data: - **Total Participants:** 212 older adults were initially assigned to either the training or control group. - **Training Group:** 109 participants - **Control Group:** 103 participants #### Laboratory Falls Reported: - **First Slip:** - **Training Group:** 49% (approximately 53 participants) experienced a fall. - **Control Group:** 56…	1

[truncated: 2 more sheets: Wang 2019, Wang 2022]
